# Supplementary material for: Pre-pro is a fast pre-processor for single-particle cryo-EM by enhancing 2D classification
Source: Commun Biol. 2020 Sep 11;3:508. doi: 10.1038/s42003-020-01229-0 (PMC7486923; doi:10.1038/s42003-020-01229-0)
Supplement: Supplementary file 4 — Supplementary Data 1 [file 42003_2020_1229_MOESM4_ESM.zip › Supplementary Data.xlsx]

## Sheet: Figure2 (g)
wave_number	fsc_relion	fsc_p_relion
1.00005	0.999526	0.999762
2.0001	0.996952	0.997964
3.00015	0.979742	0.990656
3.99985	0.860635	0.973186
4.9999	0.728515	0.961836
5.99995	0.664027	0.947515
7	0.659938	0.906787
8.00005	0.543164	0.891289
9.0001	0.382279	0.874336
10.0001	0.293406	0.869346
10.9998	0.259356	0.832448
11.9999	0.260252	0.775684
12.9999	0.21488	0.711091
14	0.112823	0.687716
15	-0.051836	0.598591
16.0001	-0.038892	0.51576
17.0001	-0.054391	0.411547
17.9998	-0.048249	0.383436
18.9999	-0.046371	0.424777
19.9999	-0.058981	0.415116
21	-0.072542	0.364922
22	-0.100726	0.288011
23.0001	-0.075469	0.218431
24.0001	-0.025722	0.165105
24.9998	-0.074731	0.091004
25.9999	-0.132595	0.03762
26.9999	-0.086043	0.026194
28	-0.024588	0.004125
29	-0.080943	-0.017934
30.0001	-0.075207	-0.005492
31.0001	0.003495	-0.005831
31.9998	0.040239	-0.024664
32.9999	0.045231	0.011458
33.9999	0.013583	0.056246
35	0.034049	0.080088
36	0.095969	0.079408
37.0001	0.095574	0.067086
38.0001	0.097887	0.057611
38.9998	0.072242	0.031663
39.9999	0.056607	0.021137
40.9999	0.039559	0.032083
42	0.014812	0.018507
43	0.004949	0.000846157
44.0001	-0.015348	-0.014928
45.0001	-0.038472	-0.035421
46.0002	-0.054334	-0.027499
46.9999	-0.031259	-0.03318
47.9999	-0.000969277	-0.017542
49	0.005061	0.03524
50	0.011421	0.043277

## Sheet: Figure3 (g)
wave_number	fsc_isac	fsc_p_isac
1.00005	0.999916	0.998258
2.0001	0.999423	0.990132
3.00015	0.996398	0.978295
3.99985	0.981673	0.938862
4.9999	0.97283	0.867741
5.99995	0.961449	0.831408
7	0.939538	0.83577
8.00005	0.862807	0.800686
9.0001	0.877842	0.7776
10.0001	0.888469	0.757635
10.9998	0.871942	0.761619
11.9999	0.803236	0.736229
12.9999	0.752152	0.699203
14	0.724476	0.68326
15	0.674329	0.689727
16.0001	0.664422	0.644949
17.0001	0.633547	0.613264
17.9998	0.547426	0.623233
18.9999	0.56026	0.612949
19.9999	0.602443	0.610081
21	0.536798	0.587933
22	0.483748	0.586578
23.0001	0.453647	0.559845
24.0001	0.395598	0.480747
24.9998	0.347785	0.396561
25.9999	0.298014	0.347574
26.9999	0.246576	0.300257
28	0.221149	0.246611
29	0.142085	0.200565
30.0001	0.046846	0.213537
31.0001	0.046924	0.214761
31.9998	0.115866	0.209431
32.9999	0.137863	0.205323
33.9999	0.144421	0.225369
35	0.135696	0.195596
36	0.075926	0.132449
37.0001	0.054576	0.10817
38.0001	0.037823	0.093534
38.9998	0.03437	0.120495
39.9999	0.046258	0.135406
40.9999	0.031831	0.090202
42	0.027975	0.07537
43	0.038843	0.075208
44.0001	0.041482	0.048647
45.0001	0.015417	0.03165
46.0002	0.047539	0.067687
46.9999	0.053815	0.055845
47.9999	0.017911	0.001719
49	-0.032436	-0.035149
50	-0.007179	-0.031872

## Sheet: Figure4 (e)
1		2		3		4
RELION	P-RELION	RELION	P-RELION	RELION	P-RELION	ISAC	P-ISAC
102454	102746	103220	103384	104196	104565	103043	103363

## Sheet: Figure4 (f)
1		2		3		4
RELION	P-RELION	RELION	P-RELION	RELION	P-RELION	ISAC	P-ISAC
3.16	3.15	3.13	3.12	3.13	3.12	3.1	3.1

## Sheet: Figure4(g)
wave_number	fsc_relion		wave_number	fsc_p_relion		wave_number	fsc_isac		wave_number	fsc_p_isac
0.0158682	0.723459		0.0144535	0.751274		0.011713	0.73973		0.0154172	0.737902
0.0198299	0.722586		0.019303	0.75231		0.0182262	0.739878		0.0198349	0.738451
0.0225846	0.723018		0.0223311	0.752997		0.0216448	0.739974		0.0227814	0.739498
0.0248706	0.722429		0.0246685	0.753009		0.0242137	0.739753		0.0251188	0.739918
0.0267527	0.722783		0.0267353	0.752996		0.0262777	0.740134		0.0270922	0.740032
0.0282837	0.722754		0.0283828	0.753072		0.0281588	0.739695		0.0287873	0.740853
0.0299066	0.722927		0.0299577	0.753905		0.0297129	0.740034		0.0303497	0.741687
0.0311273	0.723731		0.0313313	0.753751		0.0311349	0.741152		0.031677	0.741326
0.0323769	0.724221		0.0327673	0.754168		0.0325574	0.743253		0.0329891	0.742231
0.0335562	0.725747		0.0337149	0.75518		0.0336926	0.743591		0.0341853	0.743012
0.0346061	0.724646		0.0349524	0.755866		0.0348613	0.745142		0.0353024	0.744344
0.0356151	0.724927		0.0360386	0.756574		0.0359567	0.745618		0.0362759	0.744781
0.0365874	0.725647		0.0369477	0.757747		0.0368914	0.747364		0.0373764	0.745916
0.0374675	0.727279		0.0378861	0.758595		0.0379017	0.7485		0.038171	0.746766
0.0382999	0.727872		0.0388185	0.760648		0.0388353	0.74971		0.0391076	0.748565
0.0392629	0.729365		0.039648	0.762431		0.0396746	0.750847		0.0400548	0.749305
0.0399444	0.730127		0.0404207	0.763917		0.0405154	0.751446		0.0408137	0.751318
0.040705	0.732033		0.0412658	0.765547		0.0412689	0.752674		0.0416036	0.75361
0.0414501	0.732602		0.0421008	0.767122		0.0420643	0.754602		0.0422856	0.756285
0.0421977	0.733525		0.0427388	0.768624		0.0428744	0.755934		0.0430503	0.758207
0.0428848	0.734467		0.0433932	0.771361		0.0435463	0.757991		0.0438073	0.759619
0.0434755	0.735626		0.0440614	0.772569		0.0442518	0.759527		0.0445014	0.759628
0.0441923	0.735318		0.0448642	0.774451		0.0449266	0.761691		0.0451628	0.76183
0.0448619	0.735621		0.045476	0.776937		0.0455242	0.764207		0.0457603	0.764444
0.0453799	0.737065		0.0460261	0.77991		0.0462077	0.766137		0.0463731	0.765832
0.045989	0.739322		0.0466931	0.781749		0.0467505	0.767973		0.0471081	0.767832
0.0465754	0.741478		0.0473087	0.781831		0.0474451	0.770388		0.0475863	0.769915
0.0471634	0.743731		0.0478415	0.784009		0.0481404	0.77198		0.0481668	0.771403
0.0477109	0.745494		0.0483951	0.786316		0.0486056	0.774573		0.048718	0.773259
0.0482353	0.74674		0.048917	0.789088		0.0491057	0.777536		0.0493341	0.774729
0.0488077	0.747557		0.0494972	0.792173		0.0496559	0.779342		0.0498724	0.777415
0.0493162	0.748401		0.0500807	0.794425		0.0502359	0.781193		0.0504887	0.779779
0.0497844	0.75087		0.050598	0.796712		0.0506959	0.782042		0.0509312	0.782125
0.0502669	0.752214		0.0511151	0.798299		0.0512275	0.784576		0.0514363	0.783718
0.0507444	0.752235		0.0515176	0.800874		0.0518411	0.785991		0.051875	0.785609
0.0512701	0.754406		0.0520852	0.802504		0.0523431	0.787368		0.0523822	0.78738
0.0517577	0.755713		0.0525159	0.804704		0.0528146	0.789614		0.0528786	0.788449
0.0521802	0.757016		0.0529753	0.806973		0.0532339	0.791682		0.0532902	0.78884
0.0526437	0.75874		0.0534186	0.809289		0.0537081	0.793944		0.0537949	0.791165
0.0530894	0.760441		0.0539501	0.810959		0.0541149	0.796819		0.0544205	0.793387
0.0535162	0.762766		0.0543606	0.813268		0.0545172	0.799114		0.0548292	0.794986
0.0539867	0.763932		0.0548614	0.815396		0.0550769	0.801109		0.0551991	0.796988
0.0543959	0.764361		0.0552845	0.817374		0.0555183	0.803062		0.0555588	0.798172
0.0547586	0.764635		0.0556616	0.817626		0.0559563	0.804184		0.0560268	0.798879
0.0551768	0.766731		0.0560863	0.818772		0.0563479	0.80483		0.0564796	0.799571
0.0555798	0.767918		0.0565009	0.819839		0.0567949	0.806088		0.0568418	0.801412
0.0559781	0.767629		0.0568898	0.821		0.057222	0.80551		0.0572768	0.801705
0.0564437	0.768128		0.0572932	0.821169		0.0576287	0.804881		0.0576808	0.801703
0.0568408	0.766037		0.057696	0.820202		0.0580449	0.804965		0.0580703	0.800385
0.0571623	0.766519		0.0580895	0.819304		0.0583799	0.804424		0.0584692	0.799651
0.0575679	0.765018		0.0585059	0.817406		0.0587605	0.803403		0.0588551	0.799189
0.0579242	0.763791		0.0589027	0.816681		0.0590792	0.803077		0.0592873	0.798394
0.0582897	0.762167		0.0592669	0.8154		0.0595471	0.801439		0.059695	0.798326
0.0586131	0.76154		0.0596111	0.813523		0.059895	0.800602		0.0600469	0.797404
0.0590146	0.758695		0.0600093	0.811116		0.0602528	0.799558		0.0604336	0.79593
0.0593792	0.757598		0.0603565	0.810942		0.0606789	0.797788		0.0606926	0.795341
0.0597148	0.755868		0.0606983	0.80932		0.0611014	0.79546		0.0610429	0.793964
0.0600722	0.754549		0.0609801	0.808328		0.0614249	0.795008		0.0614545	0.792394
0.0603651	0.754432		0.0613913	0.807221		0.0617876	0.793498		0.061836	0.791084
0.0607388	0.753696		0.061747	0.806045		0.0620894	0.793148		0.062128	0.789881
0.0610634	0.752253		0.0621568	0.805644		0.0624073	0.792896		0.0624557	0.788814
0.0614626	0.752476		0.0624753	0.80492		0.0627601	0.791798		0.0627937	0.788144
0.0617922	0.75197		0.0627768	0.804696		0.0631051	0.790695		0.0631519	0.788269
0.0620938	0.751967		0.0631222	0.804152		0.0634013	0.79095		0.0634678	0.787536
0.0623913	0.751542		0.0634037	0.804157		0.0637209	0.79047		0.0638329	0.78654
0.0626647	0.750678		0.0636963	0.803773		0.0640539	0.789659		0.0642218	0.785156
0.0629842	0.749229		0.0640175	0.802981		0.0644424	0.788527		0.0645585	0.78435
0.0633283	0.748748		0.0643726	0.802504		0.0647864	0.787365		0.0648324	0.783706
0.0636228	0.746476		0.0647732	0.801561		0.0651017	0.786994		0.0651548	0.783193
0.0639352	0.745225		0.0650944	0.80022		0.0654069	0.786193		0.0654149	0.783207
0.0642155	0.74509		0.0653266	0.799793		0.0657346	0.785343		0.065732	0.782225
0.0645716	0.744556		0.0656094	0.799256		0.0660171	0.784803		0.0660777	0.781888
0.064857	0.744198		0.0659525	0.799403		0.0662506	0.783868		0.0663088	0.781441
0.0651213	0.743795		0.0662359	0.799723		0.0665826	0.784335		0.0665642	0.781544
0.0654509	0.74301		0.066512	0.799017		0.0669131	0.784756		0.0669061	0.780801
0.0656965	0.742296		0.0667948	0.799939		0.0672006	0.783846		0.0672565	0.782031
0.0660222	0.743338		0.0671041	0.799137		0.0675147	0.783502		0.0675786	0.782628
0.0663165	0.743005		0.0674143	0.799131		0.0678417	0.783081		0.067835	0.782587
0.0666186	0.742712		0.0677063	0.79931		0.0681317	0.783122		0.0680894	0.782376
0.0668542	0.742942		0.0680075	0.798977		0.0683918	0.783223		0.0683818	0.782628
0.0671004	0.742783		0.0683085	0.798558		0.0686462	0.783734		0.0686902	0.783023
0.0673613	0.74305		0.0685394	0.798404		0.0689242	0.784626		0.0690193	0.782186
0.0676461	0.742463		0.0688295	0.798086		0.0691327	0.785158		0.0693112	0.781763
0.067899	0.742803		0.0690992	0.798276		0.0694509	0.785477		0.0695745	0.78226
0.0682155	0.74398		0.0693389	0.798309		0.0697794	0.786377		0.0697957	0.782183
0.0684948	0.743947		0.069592	0.797776		0.0700533	0.786748		0.0701128	0.783371
0.068758	0.743731		0.0699313	0.798746		0.0703397	0.786175		0.0703389	0.783644
0.0690091	0.744564		0.0702364	0.799817		0.0706394	0.785279		0.0706215	0.783794
0.0692935	0.745714		0.0704997	0.800773		0.0709052	0.785404		0.070881	0.784371
0.0695235	0.746551		0.0706956	0.800441		0.0712106	0.786198		0.0711331	0.785114
0.0697578	0.746875		0.0709312	0.80191		0.0714265	0.787137		0.0713937	0.78575
0.0699943	0.746233		0.0712184	0.802889		0.0716478	0.788069		0.0716356	0.786131
0.0702797	0.745423		0.0714844	0.80328		0.0718978	0.788421		0.0719362	0.787287
0.0705946	0.7461		0.0717905	0.80369		0.0721295	0.789525		0.0721877	0.788201
0.0707848	0.747138		0.0720255	0.804327		0.0723783	0.791628		0.0724296	0.78925
0.0710475	0.749009		0.072281	0.804084		0.0726737	0.792196		0.0726259	0.78962
0.0712701	0.750084		0.0724798	0.804465		0.0728891	0.793313		0.0728869	0.790756
0.0715333	0.750646		0.0727155	0.805239		0.073185	0.79321		0.0732181	0.7921
0.0717735	0.751725		0.0729811	0.80601		0.0734617	0.795476		0.0734559	0.791809
0.0719837	0.752367		0.0731913	0.80682		0.0737098	0.796542		0.0737212	0.793353
0.0722099	0.753511		0.0734434	0.807499		0.0739479	0.798173		0.0739638	0.795543
0.0724843	0.75366		0.073738	0.809097		0.0741763	0.79866		0.0742832	0.797683
0.072715	0.754296		0.0740067	0.809501		0.0744024	0.799309		0.074497	0.798292
0.0728925	0.754529		0.0742294	0.809218		0.074651	0.800106		0.0747162	0.798566
0.0731283	0.755049		0.0744631	0.80991		0.0748947	0.801391		0.0748978	0.799582
0.073427	0.755762		0.0747263	0.811444		0.0751372	0.803451		0.0751225	0.80004
0.0736714	0.756327		0.0749888	0.812362		0.0753636	0.804039		0.0753293	0.801273
0.0739223	0.757501		0.0751861	0.812748		0.0756269	0.804424		0.075555	0.801374
0.0741134	0.758869		0.0753784	0.8136		0.0758643	0.804561		0.0757965	0.802461
0.0743613	0.760081		0.0755711	0.814527		0.076065	0.804343		0.0760301	0.80329
0.0745698	0.761502		0.0757895	0.814793		0.0762611	0.805878		0.0762397	0.804165
0.0747755	0.76332		0.0760175	0.816161		0.0765071	0.805317		0.076551	0.804665
0.074993	0.763479		0.0762502	0.817058		0.0768391	0.806159		0.07678	0.805691
0.0752375	0.763434		0.0764725	0.818434		0.0770282	0.80624		0.0770071	0.806553
0.075403	0.763436		0.076739	0.82007		0.0772254	0.806987		0.077229	0.808461
0.0755962	0.764747		0.0769936	0.820671		0.0774307	0.807804		0.0774453	0.808636
0.0758116	0.765976		0.0772098	0.820916		0.0776516	0.808156		0.0776508	0.809784
0.0760798	0.767299		0.0774453	0.821855		0.0778939	0.808969		0.077882	0.810693
0.0763182	0.768236		0.0776537	0.822862		0.0780938	0.81061		0.0780842	0.811076
0.0765305	0.769389		0.0778466	0.823204		0.0783272	0.811123		0.0782802	0.810036
0.0767214	0.769974		0.0780752	0.82464		0.0785248	0.811801		0.0785237	0.810807
0.0769395	0.770418		0.0783047	0.824582		0.0786804	0.811854		0.0787643	0.811746
0.077147	0.770799		0.0784495	0.825377		0.078891	0.812765		0.078948	0.812144
0.0773414	0.773014		0.0786871	0.826383		0.0791515	0.813366		0.0791558	0.81325
0.0775359	0.775229		0.0788653	0.825785		0.0794058	0.81313		0.0794028	0.813196
0.0777781	0.776034		0.0791072	0.82654		0.0796081	0.813989		0.079633	0.814549
0.0779582	0.777061		0.0793555	0.827441		0.0798664	0.814428		0.0798574	0.816042
0.0781789	0.777603		0.0795155	0.828987		0.0800554	0.815107		0.0800282	0.816169
0.0783997	0.777262		0.0797286	0.829628		0.0802864	0.81596		0.0802393	0.816924
0.0785596	0.777956		0.0799274	0.829786		0.0804964	0.81581		0.0804214	0.81771
0.0788165	0.778945		0.0801703	0.830132		0.0807392	0.816182		0.0806213	0.818225
0.0789829	0.780142		0.0803647	0.830285		0.0808973	0.81588		0.0808262	0.8182
0.0791701	0.781177		0.0805443	0.830845		0.0810569	0.816164		0.0810182	0.81842
0.0793415	0.781664		0.0807729	0.831978		0.0812472	0.817848		0.0812327	0.817753
0.0795555	0.782475		0.080972	0.832771		0.0814207	0.817649		0.0814464	0.818683
0.0797636	0.78404		0.0812037	0.832523		0.0816391	0.818676		0.0816317	0.819589
0.0799636	0.78311		0.081376	0.833039		0.0818473	0.819703		0.0818234	0.818915
0.0801616	0.783202		0.0815137	0.832988		0.0820272	0.819839		0.0820464	0.82036
0.080381	0.783797		0.0817195	0.833146		0.0822335	0.820196		0.0822466	0.820664
0.0805368	0.7847		0.0819434	0.832347		0.0824382	0.819933		0.0824391	0.819929
0.0807042	0.784737		0.0821583	0.832381		0.0826587	0.81946		0.0826158	0.820399
0.0809065	0.784973		0.0823804	0.832588		0.0828339	0.818777		0.0828303	0.821218
0.0810787	0.785791		0.08256	0.832697		0.0830552	0.818312		0.0830179	0.821495
0.0813082	0.78557		0.0827352	0.833006		0.0832561	0.818004		0.0832198	0.821839
0.0815083	0.787014		0.0828744	0.833986		0.0834982	0.818398		0.0834383	0.821996
0.0816819	0.787471		0.0830759	0.834592		0.0837134	0.818816		0.0836043	0.822053
0.0818784	0.787479		0.083253	0.834763		0.0838679	0.818459		0.0837683	0.820963
0.0820664	0.787403		0.0834812	0.833892		0.0840358	0.818496		0.0839979	0.820471
0.0822223	0.787159		0.0836693	0.833777		0.0841667	0.818326		0.084214	0.821078
0.0823716	0.788444		0.0838446	0.834322		0.0843333	0.818546		0.0843931	0.821986
0.0825627	0.788583		0.0840558	0.83412		0.0845335	0.819684		0.0845911	0.822051
0.0827677	0.789468		0.0842473	0.834968		0.0847387	0.818902		0.084761	0.82242
0.0829824	0.789942		0.0844226	0.835168		0.0849055	0.818937		0.0849151	0.822786
0.0831325	0.789615		0.084621	0.835229		0.0851153	0.818597		0.0850921	0.822568
0.0832956	0.790387		0.0847807	0.835438		0.0853476	0.818041		0.0852897	0.821532
0.0835128	0.790727		0.0849698	0.836488		0.0855656	0.817984		0.0854532	0.821122
0.0837203	0.790023		0.0851486	0.836717		0.0857431	0.817431		0.0856382	0.820526
0.0839124	0.790591		0.0853185	0.836469		0.0859227	0.817545		0.0858355	0.819863
0.0840703	0.790322		0.0854907	0.836377		0.0860624	0.816131		0.0859912	0.819471
0.0842122	0.79101		0.0857032	0.836988		0.0862072	0.816074		0.086182	0.819115
0.0843373	0.790312		0.0858694	0.83676		0.0863969	0.815416		0.0863487	0.819583
0.084499	0.790647		0.0860557	0.836714		0.0865373	0.814535		0.0865222	0.81972
0.0846768	0.79011		0.0862175	0.836509		0.0867566	0.814295		0.0866655	0.820081
0.0848456	0.789757		0.0863457	0.836182		0.0869439	0.814352		0.0868957	0.819242
0.0850445	0.790026		0.0865574	0.836632		0.0871432	0.813492		0.0870901	0.819644
0.0852365	0.789779		0.0867652	0.835748		0.0872992	0.812706		0.087285	0.820248
0.0854117	0.790025		0.0869167	0.835507		0.0874409	0.81286		0.0874492	0.820145
0.0855999	0.790994		0.0871111	0.83487		0.0876065	0.813383		0.0876318	0.820334
0.0857555	0.790821		0.0872401	0.834551		0.0878361	0.81394		0.0877773	0.820055
0.0859223	0.791432		0.0874014	0.83426		0.0880213	0.813177		0.0879581	0.820744
0.0861247	0.791452		0.0876002	0.833596		0.0881873	0.812985		0.0881571	0.820699
0.0863016	0.791828		0.0877807	0.83409		0.0883324	0.813215		0.0883368	0.820327
0.0864728	0.791457		0.0879746	0.833958		0.0884926	0.812841		0.0884785	0.820086
0.0866037	0.791027		0.0881386	0.834077		0.0886606	0.812325		0.0886406	0.820522
0.086745	0.790475		0.0882544	0.834441		0.0888662	0.812214		0.0888309	0.819698
0.0868949	0.790823		0.0884366	0.834479		0.0890318	0.811151		0.0889753	0.81937
0.0870676	0.789822		0.0886043	0.833592		0.0892048	0.810955		0.0891415	0.817852
0.0872682	0.788734		0.0887742	0.832481		0.0893877	0.811076		0.0893203	0.816505
0.0874183	0.790592		0.0889503	0.832194		0.0895131	0.811169		0.0894877	0.816082
0.0875327	0.79038		0.0891113	0.831862		0.0897011	0.810116		0.089619	0.815806
0.0877175	0.788943		0.0892576	0.831943		0.0898769	0.809651		0.0897916	0.815767
0.0878877	0.787895		0.0894117	0.831703		0.0900247	0.809922		0.0899683	0.815472
0.0880158	0.78712		0.0896278	0.831412		0.0901768	0.808861		0.0901361	0.814567
0.0881748	0.787337		0.0898392	0.831657		0.0903221	0.809274		0.090276	0.815196
0.0883406	0.786984		0.0900175	0.831042		0.0905282	0.80921		0.0904379	0.815181
0.0885214	0.78534		0.0901304	0.830551		0.0906992	0.808704		0.0906295	0.815248
0.0887174	0.785383		0.0902906	0.83069		0.0908672	0.808019		0.0907809	0.81435
0.0888815	0.784727		0.0904215	0.830323		0.0910115	0.808362		0.0909173	0.814984
0.0890569	0.784692		0.0905774	0.829573		0.0911711	0.808902		0.0911106	0.815209
0.0891969	0.784171		0.0907056	0.829552		0.0913007	0.80873		0.0913222	0.815718
0.0893342	0.783498		0.0908579	0.829743		0.0914484	0.808714		0.0914693	0.816225
0.089483	0.782538		0.0910209	0.828779		0.0916126	0.808367		0.0916387	0.816404
0.0896222	0.782775		0.0911981	0.828319		0.0917915	0.80845		0.0918028	0.817067
0.0897398	0.782902		0.0913657	0.828279		0.0919819	0.808514		0.0919695	0.816496
0.0899436	0.783739		0.0915438	0.828688		0.0921351	0.808567		0.0921031	0.817032
0.0900875	0.783396		0.0917051	0.828127		0.0923087	0.807995		0.0922598	0.817543
0.0902507	0.782969		0.0918217	0.828222		0.0924656	0.808172		0.0924022	0.817473
0.090382	0.782864		0.091998	0.827946		0.0926161	0.80828		0.092529	0.817256
0.0905338	0.783036		0.0921357	0.8272		0.0927796	0.808429		0.0926482	0.817433
0.090708	0.782837		0.0922715	0.827293		0.0929396	0.807162		0.0927771	0.817922
0.0908896	0.781712		0.0924608	0.827384		0.0930657	0.807024		0.0929205	0.817558
0.0910189	0.780439		0.0926303	0.826504		0.0932133	0.806807		0.0931078	0.816214
0.0911704	0.779549		0.0927389	0.826269		0.0933429	0.806273		0.0932374	0.815648
0.0912858	0.780145		0.092896	0.825691		0.0935161	0.80576		0.0934288	0.815854
0.0914194	0.779702		0.0930486	0.825945		0.0936645	0.805774		0.0936306	0.815422
0.0915569	0.780899		0.0931983	0.826183		0.0938027	0.805686		0.0937804	0.815133
0.0917196	0.781438		0.0933842	0.825383		0.0939707	0.804822		0.0939451	0.815055
0.0918829	0.78098		0.0935674	0.824974		0.0941092	0.804713		0.094096	0.814653
0.092048	0.780856		0.0936993	0.824179		0.0942581	0.805653		0.0942818	0.814923
0.09221	0.780088		0.0938558	0.823717		0.0944232	0.805991		0.0944316	0.814861
0.092344	0.77987		0.0939699	0.823557		0.0945614	0.80571		0.0945744	0.815127
0.0924609	0.779369		0.0941274	0.823387		0.0947356	0.805408		0.0947278	0.81567
0.0926354	0.778942		0.0943021	0.823706		0.0948822	0.80635		0.0948608	0.815648
0.0927673	0.77953		0.0944275	0.824326		0.0950388	0.805953		0.0949844	0.815839
0.0928935	0.779683		0.0945384	0.824583		0.0951782	0.805922		0.095122	0.815088
0.093072	0.779474		0.0946964	0.823606		0.0953559	0.806827		0.0952665	0.814416
0.0931903	0.77906		0.0948606	0.823114		0.0954831	0.807481		0.0953889	0.81481
0.0933374	0.778408		0.0950038	0.823768		0.095608	0.807786		0.0955109	0.815665
0.0934809	0.777368		0.0951653	0.824002		0.0957798	0.807469		0.0956627	0.815036
0.0936113	0.776038		0.0953109	0.82345		0.095939	0.806782		0.0958076	0.815226
0.0937738	0.775929		0.0954434	0.823877		0.0960785	0.80662		0.0959688	0.81572
0.09392	0.77597		0.0955913	0.823395		0.0962284	0.806952		0.0961218	0.816071
0.0940507	0.776243		0.0957138	0.82305		0.0963971	0.807669		0.0962723	0.816032
0.0942133	0.777056		0.0958207	0.823738		0.0965083	0.80869		0.0964187	0.81721
0.0943374	0.776723		0.0959781	0.823924		0.0966369	0.808391		0.0965968	0.816601
0.094468	0.775877		0.096112	0.824792		0.0967764	0.808824		0.0967445	0.816761
0.0946181	0.77595		0.0962386	0.824948		0.096914	0.808336		0.0968635	0.816374
0.0947352	0.776803		0.0963693	0.824411		0.09705	0.808466		0.0969934	0.815258
0.0948726	0.776766		0.0965207	0.823756		0.0971886	0.807973		0.0971234	0.815661
0.0950246	0.776612		0.0966621	0.824325		0.097302	0.808294		0.0972719	0.815705
0.0951392	0.776661		0.0968246	0.824985		0.0974552	0.809364		0.0974176	0.814747
0.0953063	0.77636		0.0969964	0.824841		0.097619	0.808937		0.09756	0.815075
0.0954459	0.776107		0.0971656	0.825215		0.097766	0.809698		0.09769	0.81623
0.0955836	0.776532		0.0973216	0.82486		0.0979049	0.809946		0.0978689	0.816069
0.0957069	0.776199		0.097483	0.824807		0.0980798	0.810309		0.0980079	0.817345
0.095871	0.776417		0.0976003	0.824443		0.0982216	0.809852		0.0981209	0.817585
0.0959794	0.776		0.097744	0.824421		0.0983372	0.809074		0.0982526	0.816859
0.0960942	0.777083		0.0978562	0.824141		0.0984667	0.808752		0.0984004	0.817328
0.0962382	0.777129		0.0979541	0.823621		0.0986042	0.808234		0.0985301	0.816098
0.0963639	0.777832		0.0980771	0.824022		0.0987415	0.808871		0.098662	0.816498
0.0965131	0.777503		0.0981881	0.824789		0.0988625	0.808975		0.0987825	0.817124
0.0966604	0.77855		0.0983286	0.824857		0.0989757	0.809297		0.0989065	0.815725
0.0967734	0.777839		0.0985154	0.825033		0.0991086	0.808961		0.0990431	0.814723
0.0968755	0.778446		0.0986646	0.825482		0.0992482	0.809158		0.0992087	0.814439
0.0970001	0.780696		0.0987707	0.82533		0.0993886	0.809742		0.0993527	0.814018
0.0971423	0.780236		0.0989025	0.824748		0.0995442	0.810459		0.0995268	0.814227
0.0973124	0.780691		0.0990157	0.824433		0.0996786	0.809826		0.0996759	0.814304
0.0974311	0.780613		0.0991371	0.824231		0.0997983	0.810034		0.0997851	0.815485
0.0975482	0.781194		0.0993172	0.82462		0.0999715	0.809996		0.0998992	0.816174
0.0976803	0.782047		0.0994359	0.824843		0.100124	0.809325		0.100025	0.815089
0.0978247	0.781838		0.0995596	0.824707		0.10028	0.80885		0.100154	0.814339
0.0979758	0.78272		0.0997014	0.824314		0.100435	0.808014		0.100256	0.814078
0.0981099	0.781783		0.0998432	0.824591		0.100561	0.808255		0.100399	0.81404
0.0982491	0.781216		0.0999658	0.825374		0.100694	0.807998		0.100531	0.813623
0.0983834	0.781162		0.100099	0.825337		0.100797	0.808294		0.100669	0.813572
0.0985037	0.780798		0.100243	0.825921		0.100925	0.808085		0.100833	0.814588
0.098631	0.781154		0.100348	0.825756		0.101025	0.807712		0.100972	0.814051
0.0987557	0.781734		0.100502	0.823922		0.101132	0.807396		0.101089	0.814423
0.098876	0.781313		0.100627	0.824386		0.101273	0.806993		0.101215	0.813876
0.0989993	0.781938		0.100736	0.824727		0.101398	0.807282		0.101361	0.814406
0.0991176	0.781364		0.10087	0.823876		0.10154	0.806606		0.101485	0.815216
0.0992628	0.78161		0.100998	0.823844		0.101691	0.806592		0.1016	0.814456
0.0993883	0.781696		0.101105	0.822773		0.101815	0.806662		0.101742	0.814077
0.0995129	0.781367		0.101242	0.82392		0.101931	0.807357		0.101862	0.813576
0.0996079	0.781334		0.101386	0.82368		0.102051	0.806585		0.101967	0.812982
0.099707	0.780936		0.101522	0.82283		0.102171	0.80581		0.102103	0.812037
0.0998352	0.780989		0.101642	0.823525		0.102292	0.805433		0.102242	0.812244
0.0999169	0.780569		0.101766	0.823226		0.102407	0.804656		0.102352	0.811948
0.100033	0.78008		0.101883	0.822555		0.102532	0.803661		0.102464	0.811036
0.100202	0.780086		0.102022	0.821551		0.102655	0.802339		0.102578	0.810742
0.100333	0.779339		0.102165	0.822003		0.102775	0.801432		0.102718	0.809123
0.100467	0.779383		0.102302	0.822286		0.102931	0.801185		0.10287	0.808039
0.100587	0.779019		0.102426	0.821538		0.103077	0.800047		0.103016	0.807273
0.100721	0.778465		0.102558	0.820724		0.103229	0.798884		0.103144	0.807404
0.100842	0.777972		0.102676	0.820169		0.103328	0.798747		0.103293	0.807275
0.10101	0.778337		0.102764	0.819981		0.103442	0.798162		0.103408	0.806955
0.101128	0.777828		0.102855	0.819784		0.103584	0.797957		0.103497	0.807827
0.101241	0.778822		0.102983	0.819337		0.103702	0.798125		0.103586	0.807677
0.101381	0.7783		0.10313	0.819304		0.103844	0.798467		0.103724	0.807323
0.101499	0.776103		0.103262	0.818692		0.103985	0.798684		0.103833	0.807535
0.101584	0.777105		0.103394	0.818555		0.10411	0.798373		0.103941	0.807372
0.101696	0.776693		0.103544	0.818443		0.104213	0.798408		0.104088	0.807075
0.101794	0.776489		0.103633	0.817758		0.104342	0.796948		0.104251	0.806406
0.101898	0.777117		0.103746	0.817558		0.104488	0.796296		0.104385	0.806768
0.10203	0.777365		0.103897	0.816886		0.104601	0.793999		0.10452	0.806355
0.102188	0.77588		0.104052	0.817318		0.104735	0.793094		0.104652	0.806993
0.102306	0.774383		0.104163	0.816173		0.104856	0.792404		0.10476	0.806889
0.102423	0.774118		0.104267	0.815929		0.104951	0.792589		0.104864	0.806439
0.102556	0.773818		0.104369	0.814799		0.105026	0.791537		0.104982	0.805927
0.102673	0.773327		0.104475	0.813938		0.105145	0.790724		0.105118	0.805584
0.102802	0.77185		0.104582	0.812492		0.105284	0.791463		0.105217	0.804891
0.102914	0.771343		0.104704	0.811592		0.105429	0.791965		0.105345	0.804422
0.103018	0.770978		0.104847	0.812102		0.105566	0.792089		0.10547	0.804667
0.103121	0.770951		0.105004	0.811414		0.105688	0.791041		0.105578	0.803329
0.103227	0.770254		0.10509	0.810984		0.105801	0.791003		0.105686	0.802593
0.103339	0.769701		0.105187	0.80907		0.105919	0.791991		0.105814	0.801851
0.103465	0.768748		0.105297	0.809168		0.106053	0.791704		0.105942	0.801008
0.103595	0.767618		0.1054	0.808411		0.106156	0.791312		0.106082	0.800455
0.103722	0.766613		0.105525	0.807698		0.106288	0.790907		0.106201	0.799717
0.10379	0.765541		0.105645	0.807682		0.106371	0.790436		0.106312	0.79928
0.103911	0.764456		0.10577	0.806583		0.106491	0.79009		0.106411	0.798348
0.104044	0.76489		0.105898	0.805363		0.106596	0.789591		0.106524	0.797452
0.104163	0.765281		0.106027	0.805383		0.106683	0.788756		0.106626	0.79725
0.104269	0.765162		0.10615	0.803884		0.106798	0.789265		0.106747	0.796831
0.104395	0.764049		0.106258	0.803994		0.106938	0.788956		0.106874	0.796449
0.104525	0.764026		0.106366	0.80338		0.107059	0.787964		0.106992	0.796717
0.104642	0.763367		0.106476	0.804557		0.107184	0.787375		0.107114	0.796636
0.104731	0.763553		0.106586	0.803548		0.107297	0.786591		0.107226	0.796297
0.104821	0.764034		0.106708	0.803705		0.107403	0.785939		0.107332	0.796118
0.104923	0.763893		0.106823	0.804015		0.107541	0.785056		0.107449	0.794928
0.105046	0.764426		0.106931	0.803676		0.107677	0.784478		0.107551	0.79489
0.105137	0.764751		0.10705	0.803813		0.107788	0.784189		0.107652	0.794289
0.105268	0.764318		0.107212	0.803518		0.107919	0.784291		0.107766	0.793018
0.105384	0.764384		0.107329	0.80229		0.108013	0.783385		0.107873	0.792514
0.105524	0.763561		0.107435	0.801732		0.108119	0.784008		0.107968	0.792142
0.105632	0.762597		0.107547	0.801824		0.108228	0.784056		0.108095	0.791858
0.105742	0.76246		0.107671	0.801617		0.108334	0.783945		0.10822	0.791518
0.105833	0.762416		0.10777	0.802651		0.108439	0.783767		0.108339	0.791483
0.105974	0.762716		0.107879	0.80187		0.108538	0.783375		0.108481	0.79038
0.106099	0.763126		0.107982	0.80114		0.108679	0.784564		0.108623	0.790728
0.106223	0.763404		0.1081	0.80002		0.108824	0.784642		0.108765	0.789637
0.106316	0.76312		0.10821	0.799175		0.108964	0.785714		0.108885	0.789364
0.106406	0.763674		0.108304	0.799004		0.10907	0.785647		0.109001	0.788644
0.106514	0.763002		0.108429	0.799303		0.109169	0.785438		0.109101	0.789215
0.106666	0.761715		0.108531	0.798475		0.109289	0.784092		0.109206	0.788025
0.106769	0.761506		0.108621	0.797236		0.109394	0.78384		0.10934	0.788161
0.106856	0.761691		0.108725	0.796713		0.109525	0.78329		0.109426	0.787793
0.106956	0.761276		0.108824	0.795414		0.109653	0.782818		0.109526	0.786942
0.107058	0.759154		0.108942	0.796051		0.10974	0.782818		0.109606	0.787769
0.10715	0.759287		0.109048	0.795816		0.109824	0.783537		0.109714	0.786912
0.107277	0.75824		0.10917	0.795408		0.109923	0.782842		0.109825	0.786738
0.107374	0.756559		0.10929	0.794393		0.110028	0.782291		0.109912	0.786723
0.107481	0.756118		0.109422	0.79411		0.110141	0.781869		0.110019	0.786917
0.107586	0.756125		0.109552	0.79354		0.110286	0.781107		0.110119	0.785981
0.107691	0.755828		0.109666	0.793978		0.110386	0.781152		0.11024	0.786314
0.107841	0.75574		0.109766	0.793429		0.11052	0.780348		0.110372	0.784575
0.10795	0.755089		0.109893	0.79357		0.110621	0.780902		0.110514	0.78382
0.108066	0.754918		0.109976	0.79304		0.110719	0.780841		0.110622	0.784219
0.108155	0.75507		0.110093	0.793534		0.110822	0.78133		0.110723	0.784125
0.108256	0.755277		0.110198	0.793449		0.110891	0.781821		0.110829	0.783729
0.108366	0.754001		0.110296	0.792723		0.110986	0.78038		0.110941	0.78398
0.108478	0.75371		0.110395	0.792514		0.111088	0.779788		0.111032	0.784142
0.108576	0.752928		0.11049	0.792615		0.111229	0.779008		0.111122	0.78516
0.108661	0.753232		0.11058	0.792428		0.111345	0.7794		0.111244	0.786077
0.108736	0.752413		0.110691	0.792214		0.111451	0.779125		0.111349	0.786358
0.108818	0.751589		0.110792	0.791575		0.111537	0.778051		0.111476	0.787593
0.1089	0.75172		0.110888	0.79256		0.111646	0.778204		0.111613	0.787339
0.108999	0.751474		0.111004	0.791859		0.111738	0.777557		0.111718	0.787531
0.109148	0.751788		0.111103	0.791998		0.111842	0.77763		0.111816	0.786334
0.109272	0.751132		0.111205	0.792177		0.111951	0.777813		0.111906	0.785776
0.109359	0.750436		0.111329	0.792739		0.112051	0.778187		0.112004	0.787005
0.109479	0.750096		0.111439	0.792842		0.11216	0.778291		0.112102	0.787379
0.109587	0.748905		0.111564	0.794369		0.112289	0.777187		0.112196	0.787669
0.109693	0.749444		0.111686	0.795284		0.112396	0.777534		0.112286	0.786988
0.109799	0.749029		0.111801	0.79502		0.112525	0.77767		0.1124	0.787586
0.109938	0.749263		0.111896	0.795426		0.112652	0.777997		0.112507	0.787942
0.110039	0.748968		0.112008	0.794794		0.112764	0.778125		0.112624	0.786938
0.110128	0.749632		0.112119	0.793707		0.112867	0.778788		0.112711	0.787378
0.110212	0.748893		0.112207	0.794617		0.112969	0.778367		0.112827	0.786157
0.110315	0.74784		0.11231	0.794248		0.113082	0.777781		0.112927	0.786753
0.110424	0.74734		0.112413	0.793939		0.113207	0.777066		0.113025	0.787233
0.110537	0.747728		0.112519	0.794348		0.113317	0.77678		0.113143	0.787063
0.11063	0.747901		0.112615	0.793677		0.113427	0.776259		0.11325	0.787106
0.110753	0.747453		0.112712	0.794562		0.113533	0.776159		0.113328	0.786371
0.110853	0.748329		0.112812	0.793927		0.113626	0.775001		0.113436	0.785765
0.110971	0.748582		0.112921	0.793992		0.113705	0.774461		0.113553	0.785958
0.111074	0.748825		0.11302	0.793526		0.113795	0.774652		0.11367	0.78655
0.111153	0.749979		0.113133	0.792925		0.113881	0.775399		0.113751	0.785936
0.111243	0.75013		0.113225	0.793603		0.113978	0.77539		0.113879	0.78637
0.111378	0.750385		0.113321	0.794435		0.114087	0.775557		0.113993	0.786628
0.111458	0.749559		0.11346	0.794144		0.114189	0.775677		0.114103	0.786599
0.111558	0.749356		0.113553	0.793172		0.114283	0.776319		0.114228	0.788545
0.111654	0.748971		0.113665	0.793418		0.114387	0.776046		0.114346	0.787843
0.111746	0.748776		0.113759	0.793186		0.114498	0.775362		0.114452	0.788646
0.111844	0.748325		0.113871	0.794095		0.114609	0.7753		0.114545	0.788254
0.111936	0.748482		0.113976	0.794481		0.11471	0.775415		0.114638	0.788267
0.112022	0.747105		0.114055	0.79382		0.114812	0.774231		0.114741	0.789396
0.112119	0.747201		0.11414	0.793628		0.114896	0.773796		0.114843	0.78838
0.112211	0.745733		0.114227	0.793411		0.114975	0.773395		0.11497	0.788058
0.112295	0.744875		0.114319	0.792246		0.115103	0.772473		0.115056	0.788324
0.112374	0.744171		0.114417	0.791401		0.115206	0.771173		0.115133	0.789332
0.112465	0.742208		0.114498	0.79164		0.1153	0.771236		0.115226	0.789619
0.112586	0.742788		0.114594	0.791857		0.115405	0.770676		0.115303	0.789097
0.112694	0.742645		0.114704	0.792697		0.115497	0.771087		0.115392	0.78969
0.112805	0.740678		0.114803	0.792275		0.115585	0.771468		0.115489	0.789381
0.112919	0.740043		0.114894	0.791953		0.115689	0.772939		0.115587	0.789213
0.113009	0.740735		0.115007	0.791142		0.115825	0.774202		0.115695	0.787756
0.113075	0.741517		0.115122	0.791692		0.115948	0.773785		0.115785	0.786687
0.113165	0.740664		0.115244	0.791712		0.116034	0.773119		0.115885	0.786846
0.113269	0.740119		0.115347	0.79181		0.116151	0.773175		0.115973	0.786573
0.11343	0.740565		0.115443	0.791665		0.116236	0.773315		0.11608	0.78698
0.113514	0.74166		0.115541	0.791703		0.11631	0.773119		0.11618	0.78647
0.113599	0.742131		0.115628	0.792267		0.116403	0.772924		0.116272	0.786088
0.113698	0.742752		0.115706	0.791077		0.116495	0.772464		0.116401	0.784618
0.113804	0.743377		0.115803	0.791004		0.116599	0.772269		0.116499	0.785284
0.113882	0.743481		0.115911	0.789996		0.116714	0.771526		0.116595	0.786542
0.113987	0.742609		0.116017	0.791426		0.116803	0.770965		0.116663	0.786786
0.114091	0.741915		0.1161	0.791163		0.116892	0.771149		0.116764	0.786636
0.114167	0.742521		0.116195	0.791021		0.11699	0.771077		0.11689	0.785746
0.114258	0.742553		0.116282	0.791456		0.117105	0.769941		0.11699	0.785425
0.114342	0.742294		0.116385	0.790973		0.117187	0.769346		0.117077	0.784731
0.114429	0.742944		0.116483	0.791097		0.11728	0.768861		0.117167	0.784663
0.11451	0.741672		0.116607	0.792735		0.117366	0.768847		0.117282	0.784326
0.114615	0.741233		0.116735	0.794825		0.117457	0.76864		0.117368	0.783649
0.114719	0.741366		0.116865	0.795618		0.117572	0.767376		0.117461	0.784019
0.114824	0.742092		0.116967	0.795263		0.117698	0.768446		0.117563	0.784359
0.114937	0.742556		0.11704	0.794643		0.117777	0.769169		0.117652	0.783512
0.115029	0.743266		0.117121	0.792374		0.117877	0.76963		0.117752	0.78305
0.115142	0.742469		0.117217	0.792722		0.117949	0.77028		0.117861	0.783015
0.115234	0.742921		0.117329	0.793111		0.118068	0.770858		0.117975	0.782056
0.115334	0.74345		0.117416	0.792354		0.118167	0.770873		0.118061	0.782155
0.115449	0.744134		0.117494	0.79191		0.118255	0.771147		0.118135	0.78148
0.115534	0.743722		0.117579	0.790606		0.118345	0.772718		0.118224	0.780457
0.115596	0.742748		0.11766	0.7903		0.11846	0.772227		0.118333	0.780058
0.115669	0.742267		0.117726	0.79025		0.118572	0.772605		0.118428	0.78
0.115776	0.742864		0.117834	0.789376		0.118682	0.772981		0.118541	0.780039
0.115872	0.742996		0.117942	0.788549		0.118787	0.773124		0.11864	0.780105
0.115966	0.743471		0.118038	0.788709		0.118875	0.77297		0.118722	0.77974
0.116045	0.742797		0.11814	0.786966		0.118948	0.771668		0.118798	0.778767
0.116132	0.741752		0.118222	0.785711		0.119052	0.772504		0.118901	0.779453
0.116235	0.741345		0.1183	0.785285		0.119152	0.772754		0.119015	0.779371
0.116324	0.739998		0.118393	0.785217		0.119228	0.772282		0.119112	0.779517
0.116423	0.738633		0.118482	0.784818		0.119325	0.771902		0.119212	0.778908
0.116508	0.736742		0.118555	0.784215		0.119416	0.771638		0.119313	0.779179
0.116591	0.736482		0.118653	0.783469		0.119494	0.771359		0.119385	0.7778
0.116684	0.736737		0.118739	0.782835		0.119581	0.770558		0.119465	0.778271
0.116768	0.735868		0.118834	0.782294		0.119679	0.770256		0.11957	0.777611
0.116837	0.734951		0.118954	0.78151		0.119785	0.769802		0.119665	0.777231
0.116949	0.734039		0.119034	0.781446		0.119878	0.769255		0.119759	0.777695
0.117034	0.733565		0.119125	0.780086		0.119945	0.769083		0.119842	0.777238
0.117132	0.732672		0.11923	0.780494		0.120021	0.768821		0.119922	0.778186
0.117206	0.733277		0.119303	0.779713		0.120102	0.768703		0.120038	0.778482
0.117295	0.733969		0.11939	0.77972		0.120192	0.767572		0.120142	0.778905
0.117402	0.734452		0.119505	0.779744		0.120308	0.768021		0.120232	0.778929
0.117478	0.735033		0.119619	0.778811		0.120417	0.768323		0.120313	0.779128
0.117567	0.734296		0.119705	0.777818		0.120513	0.767502		0.120411	0.778878
0.117655	0.735162		0.119798	0.77803		0.120606	0.766263		0.120506	0.780243
0.117753	0.735298		0.119899	0.778255		0.120686	0.76594		0.120589	0.780434
0.117854	0.736642		0.119986	0.77898		0.120797	0.765734		0.120685	0.77943
0.117931	0.735803		0.120077	0.778539		0.120883	0.76519		0.120756	0.778958
0.118019	0.734678		0.120161	0.778222		0.120974	0.764349		0.120857	0.779072
0.118119	0.735339		0.120258	0.777837		0.121065	0.765341		0.120931	0.7782
0.118217	0.73462		0.120354	0.778191		0.121143	0.76552		0.12104	0.777666
0.118303	0.735484		0.120455	0.778138		0.12123	0.766051		0.121152	0.776822
0.118395	0.734455		0.120529	0.778466		0.121341	0.766098		0.121224	0.776407
0.118487	0.735201		0.120619	0.777986		0.121448	0.766223		0.121298	0.775943
0.118554	0.734422		0.120696	0.77816		0.121525	0.767017		0.121406	0.7749
0.11868	0.734651		0.120808	0.776622		0.121603	0.766643		0.121515	0.774262
0.118761	0.734474		0.120889	0.777826		0.121706	0.767642		0.121597	0.774249
0.11884	0.734258		0.120987	0.77804		0.121786	0.766909		0.121669	0.773615
0.11893	0.734458		0.121077	0.777712		0.121878	0.767701		0.121744	0.774004
0.119008	0.734056		0.121166	0.77764		0.12196	0.767208		0.121833	0.773753
0.119089	0.733881		0.121249	0.77787		0.122025	0.767066		0.121912	0.773891
0.119186	0.733624		0.121332	0.776614		0.122123	0.76828		0.122006	0.773121
0.119308	0.732409		0.121412	0.775464		0.122212	0.768573		0.122112	0.773222
0.119393	0.732803		0.121505	0.775223		0.122324	0.767336		0.122201	0.77271
0.11947	0.733044		0.121586	0.773908		0.122423	0.766506		0.122278	0.772074
0.119544	0.733197		0.121669	0.775881		0.122506	0.766305		0.122367	0.77205
0.119618	0.731874		0.121762	0.775958		0.122609	0.765205		0.122453	0.772063
0.119703	0.732755		0.121866	0.775792		0.122716	0.7649		0.122544	0.772332
0.119815	0.733882		0.121958	0.775799		0.122809	0.765083		0.122636	0.772438
0.11992	0.734529		0.122063	0.775553		0.12291	0.76502		0.122715	0.771497
0.120009	0.734224		0.122154	0.775183		0.122988	0.764577		0.122804	0.770964
0.120091	0.733795		0.122231	0.775938		0.123084	0.764856		0.122886	0.770622
0.120171	0.733019		0.122321	0.776247		0.123187	0.765464		0.122969	0.770714
0.120237	0.733156		0.122404	0.776487		0.123265	0.765156		0.123044	0.771481
0.120331	0.734		0.122499	0.775876		0.123333	0.765741		0.123154	0.771757
0.120426	0.732472		0.122579	0.776525		0.123416	0.765455		0.123272	0.77176
0.120478	0.730413		0.122682	0.776507		0.12352	0.764209		0.123361	0.772359
0.120567	0.730115		0.122786	0.775606		0.123601	0.76416		0.123475	0.772563
0.120659	0.728921		0.122848	0.774773		0.123663	0.764073		0.123582	0.772654
0.120741	0.728345		0.122913	0.774831		0.123743	0.76352		0.123648	0.772528
0.120832	0.727968		0.122985	0.775565		0.123822	0.762923		0.123743	0.771183
0.120916	0.727999		0.123058	0.775291		0.123904	0.762106		0.123839	0.771901
0.120995	0.727502		0.123127	0.775813		0.123964	0.763471		0.123921	0.772314
0.121075	0.728042		0.123223	0.776175		0.124068	0.764234		0.123992	0.772659
0.121159	0.727421		0.123316	0.775888		0.124169	0.764902		0.124094	0.773086
0.12124	0.728555		0.1234	0.77646		0.124265	0.76574		0.124175	0.772241
0.121329	0.728487		0.123497	0.776003		0.124344	0.765816		0.124258	0.772671
0.121402	0.729062		0.12358	0.776883		0.124428	0.765403		0.12434	0.773354
0.121492	0.729939		0.123655	0.777614		0.12452	0.764805		0.124424	0.772871
0.121571	0.730032		0.123742	0.778349		0.124618	0.765021		0.124498	0.771855
0.12165	0.729807		0.123826	0.778922		0.124697	0.765033		0.124599	0.772434
0.121705	0.730254		0.123939	0.778456		0.124788	0.765303		0.124684	0.773159
0.121785	0.730257		0.124048	0.778138		0.124894	0.765022		0.124771	0.772444
0.121861	0.731044		0.124154	0.777966		0.124961	0.764343		0.124869	0.772993
0.121958	0.730723		0.124235	0.777831		0.125048	0.763346		0.12494	0.773492
0.122081	0.730325		0.1243	0.778625		0.125151	0.763101		0.125017	0.774405
0.122179	0.731297		0.124366	0.778195		0.125225	0.763741		0.125093	0.774814
0.122257	0.731258		0.124438	0.777833		0.125285	0.764249		0.125183	0.775539
0.12233	0.732445		0.124529	0.77797		0.125367	0.76473		0.12526	0.776366
0.12242	0.732548		0.124608	0.777904		0.125453	0.764818		0.125338	0.775853
0.122491	0.73224		0.124687	0.777717		0.125543	0.764454		0.125427	0.776004
0.122569	0.732549		0.124774	0.776823		0.125656	0.763954		0.125521	0.776884
0.122658	0.733109		0.124866	0.777276		0.125754	0.763813		0.125616	0.776533
0.122742	0.731891		0.124949	0.777981		0.125823	0.764892		0.125689	0.776168
0.122821	0.731959		0.125051	0.778759		0.125916	0.764726		0.125762	0.775596
0.122915	0.73127		0.125135	0.777622		0.126008	0.764401		0.125835	0.776039
0.122999	0.7329		0.125226	0.777613		0.126098	0.763421		0.125924	0.775925
0.123085	0.732358		0.125309	0.777755		0.126176	0.763062		0.125998	0.776489
0.123192	0.733138		0.125387	0.778151		0.126228	0.764102		0.126068	0.777062
0.123279	0.733561		0.125481	0.779043		0.126285	0.765529		0.126149	0.777681
0.123365	0.733205		0.125548	0.779712		0.126378	0.766479		0.126246	0.77759
0.123456	0.735141		0.125609	0.779674		0.12648	0.767252		0.126326	0.77812
0.123539	0.736729		0.125703	0.777388		0.126573	0.768165		0.12642	0.778788
0.123601	0.737527		0.125792	0.776879		0.126643	0.769376		0.126536	0.778581
0.123681	0.737774		0.125871	0.776691		0.126723	0.769057		0.126626	0.77819
0.123765	0.738471		0.125955	0.777252		0.126803	0.769442		0.126693	0.778574
0.123858	0.738081		0.126056	0.7785		0.126885	0.769258		0.126761	0.778775
0.123949	0.738445		0.126155	0.778613		0.126965	0.768746		0.126844	0.778657
0.12402	0.738972		0.126257	0.778568		0.12706	0.768708		0.126931	0.779053
0.124083	0.739526		0.126342	0.778174		0.127145	0.769351		0.12702	0.779297
0.124145	0.738612		0.126415	0.777955		0.127249	0.769851		0.12708	0.779631
0.124224	0.738447		0.126492	0.779071		0.127322	0.768691		0.127163	0.779863
0.124298	0.738718		0.126555	0.779249		0.12739	0.770478		0.127241	0.781155
0.124369	0.738225		0.12663	0.779748		0.127452	0.77082		0.127319	0.780646
0.124448	0.736978		0.126719	0.780413		0.12755	0.770544		0.12741	0.7805
0.12453	0.737917		0.126795	0.780553		0.127638	0.771521		0.127518	0.780957
0.124602	0.737014		0.126888	0.779261		0.127732	0.772921		0.12761	0.781759
0.12468	0.737138		0.126957	0.77905		0.127815	0.774061		0.127683	0.783335
0.124763	0.737334		0.127024	0.780515		0.127908	0.773498		0.127748	0.783188
0.124852	0.737125		0.12711	0.779619		0.127984	0.772448		0.127828	0.782088
0.124921	0.7386		0.127195	0.778703		0.128069	0.771822		0.12791	0.782339
0.125006	0.739083		0.127271	0.779202		0.12817	0.771001		0.127996	0.782914
0.125086	0.739768		0.127344	0.780328		0.12825	0.770703		0.128074	0.783181
0.125155	0.739074		0.127431	0.779661		0.128324	0.770086		0.128149	0.78371
0.125246	0.738348		0.127488	0.779971		0.128397	0.770556		0.128242	0.78379
0.125354	0.739027		0.127556	0.780316		0.128501	0.77117		0.128319	0.784387
0.125434	0.739496		0.127659	0.781489		0.128583	0.771812		0.128406	0.784471
0.125508	0.739597		0.127736	0.781969		0.128674	0.772477		0.128496	0.784626
0.125582	0.740143		0.127819	0.782609		0.128738	0.772011		0.128592	0.784231
0.125661	0.739788		0.127917	0.782331		0.128801	0.771524		0.128676	0.783548
0.12574	0.74022		0.128017	0.782322		0.128879	0.771121		0.12877	0.782979
0.125798	0.741096		0.128103	0.782217		0.12896	0.771642		0.128875	0.78255
0.125873	0.741256		0.12817	0.782752		0.129045	0.771163		0.128954	0.783251
0.125946	0.741245		0.128225	0.783236		0.129122	0.770809		0.129033	0.783118
0.126027	0.74057		0.128292	0.783816		0.129198	0.771575		0.129118	0.782263
0.126114	0.740454		0.128353	0.783428		0.129281	0.773411		0.129198	0.780614
0.126194	0.739106		0.128424	0.783106		0.129361	0.772668		0.129272	0.780795
0.126268	0.737334		0.128518	0.783034		0.12944	0.773679		0.12933	0.780871
0.126341	0.736722		0.128589	0.783248		0.129505	0.773473		0.129413	0.7809
0.126414	0.73739		0.128689	0.783421		0.129565	0.773891		0.129501	0.781028
0.126501	0.73607		0.128775	0.783157		0.129641	0.773944		0.129571	0.780389
0.126589	0.737065		0.128858	0.782613		0.129731	0.774281		0.129647	0.781021
0.126672	0.737285		0.128926	0.783019		0.129828	0.774343		0.129709	0.780704
0.126748	0.737592		0.129017	0.783314		0.129933	0.774103		0.129761	0.779776
0.12681	0.737581		0.129112	0.78376		0.129999	0.774034		0.129811	0.781032
0.126878	0.737035		0.12919	0.784123		0.130051	0.774288		0.129886	0.780503
0.126951	0.736686		0.129275	0.784405		0.130127	0.773809		0.129972	0.780792
0.12704	0.735701		0.129366	0.783494		0.130197	0.774198		0.130045	0.780403
0.127134	0.735219		0.129429	0.783247		0.130274	0.774586		0.130139	0.780195
0.12721	0.734919		0.129489	0.783256		0.130356	0.773554		0.130224	0.779753
0.127279	0.735314		0.12956	0.783762		0.130446	0.77392		0.130307	0.778783
0.127338	0.735539		0.129656	0.783466		0.130518	0.774216		0.130384	0.777728
0.127425	0.735606		0.129736	0.783537		0.130596	0.773253		0.130469	0.777892
0.127522	0.735506		0.129818	0.78407		0.130674	0.773043		0.130563	0.777859
0.127603	0.736241		0.129922	0.783954		0.130751	0.774049		0.130641	0.777818
0.12767	0.736154		0.130014	0.784946		0.130846	0.773691		0.130701	0.77755
0.127765	0.735804		0.130084	0.782302		0.130947	0.773931		0.130768	0.77718
0.127834	0.735612		0.130164	0.783221		0.131012	0.773902		0.130859	0.776559
0.127918	0.736108		0.130225	0.783238		0.131076	0.774008		0.130929	0.775809
0.128	0.735142		0.130293	0.783172		0.131146	0.774458		0.13099	0.775929
0.128106	0.735233		0.130361	0.783936		0.131247	0.774696		0.131054	0.775853
0.128179	0.735082		0.130444	0.783757		0.131319	0.77475		0.131151	0.775235
0.128242	0.735466		0.130521	0.783514		0.131386	0.774488		0.131245	0.775404
0.128308	0.736471		0.130598	0.782522		0.13148	0.773151		0.131325	0.775603
0.128383	0.736158		0.130681	0.78214		0.131565	0.773413		0.131416	0.775678
0.128434	0.73498		0.13077	0.782935		0.131646	0.773158		0.131517	0.776159
0.128503	0.734775		0.130829	0.78269		0.131741	0.773199		0.13159	0.776404
0.128586	0.734404		0.130894	0.782285		0.131806	0.773484		0.131688	0.776364
0.128648	0.733883		0.130968	0.782769		0.131875	0.773374		0.13177	0.775937
0.128705	0.734174		0.131024	0.783117		0.131974	0.773738		0.131844	0.775908
0.128774	0.735042		0.131089	0.783741		0.132058	0.773495		0.13192	0.776218
0.128845	0.735861		0.131156	0.783198		0.132117	0.773127		0.131984	0.775974
0.128924	0.735679		0.131234	0.783312		0.132188	0.773444		0.13205	0.776784
0.129021	0.736083		0.131312	0.782895		0.132261	0.771467		0.132123	0.77711
0.129127	0.736328		0.131429	0.78216		0.132331	0.771624		0.13218	0.776773
0.129212	0.737247		0.131494	0.7819		0.132395	0.770606		0.132238	0.776514
0.129286	0.736596		0.131563	0.782149		0.132466	0.769817		0.132325	0.776714
0.12935	0.736045		0.131655	0.78192		0.132545	0.769496		0.1324	0.776868
0.129424	0.73684		0.131743	0.781564		0.132634	0.76926		0.13249	0.776203
0.129492	0.736378		0.131814	0.780902		0.132701	0.76973		0.132568	0.776945
0.129558	0.7378		0.131892	0.780867		0.13277	0.770367		0.13262	0.777511
0.129614	0.738163		0.131975	0.779837		0.132843	0.770222		0.132681	0.776613
0.129683	0.73728		0.132039	0.77976		0.132924	0.769074		0.13276	0.775692
0.129753	0.736878		0.132118	0.779463		0.133005	0.76965		0.132834	0.776807
0.129813	0.736901		0.132206	0.779441		0.133096	0.769474		0.132916	0.776349
0.129878	0.736308		0.132261	0.778495		0.133204	0.770288		0.132988	0.776334
0.129957	0.737114		0.132343	0.777471		0.133293	0.769303		0.133074	0.775719
0.130015	0.735988		0.132423	0.777112		0.133364	0.769021		0.133168	0.7759
0.13009	0.737438		0.132493	0.776008		0.133439	0.768583		0.133234	0.774918
0.130176	0.737082		0.132565	0.775262		0.133509	0.768833		0.133323	0.774309
0.130255	0.737056		0.13263	0.774932		0.133579	0.768273		0.13341	0.774027
0.130347	0.736369		0.132699	0.774455		0.133642	0.76761		0.133489	0.774604
0.130417	0.735614		0.132772	0.775126		0.133724	0.767978		0.133559	0.77421
0.130496	0.73449		0.132838	0.774668		0.133781	0.768136		0.133635	0.775921
0.130576	0.734028		0.132928	0.773399		0.133842	0.767449		0.133721	0.776978
0.130653	0.733766		0.13301	0.77362		0.133897	0.76858		0.133798	0.776911
0.130733	0.733958		0.133075	0.774185		0.133959	0.76816		0.133851	0.775919
0.130802	0.733441		0.133144	0.774656		0.134026	0.768913		0.133913	0.775319
0.130853	0.734733		0.133221	0.77553		0.134087	0.769666		0.133995	0.776117
0.130923	0.734744		0.133278	0.775088		0.134184	0.770012		0.134063	0.775006
0.131005	0.734463		0.133365	0.77496		0.134249	0.770196		0.134148	0.774441
0.131078	0.734313		0.133441	0.775549		0.13432	0.770217		0.134231	0.775064
0.131151	0.733231		0.133506	0.775002		0.1344	0.769243		0.13431	0.775377
0.13122	0.731786		0.133575	0.775263		0.13449	0.768494		0.134395	0.775506
0.131297	0.731402		0.133673	0.775308		0.134556	0.768211		0.134463	0.774965
0.131369	0.731117		0.133753	0.776356		0.134639	0.767434		0.134521	0.77506
0.131444	0.730962		0.133808	0.776672		0.134704	0.766282		0.134596	0.775381
0.131497	0.731787		0.133861	0.775396		0.134787	0.76634		0.134664	0.774828
0.13157	0.731514		0.133924	0.774727		0.134857	0.766266		0.13474	0.774398
0.131616	0.7305		0.134014	0.773169		0.134916	0.766682		0.134812	0.774064
0.131708	0.729062		0.134089	0.773169		0.134992	0.767325		0.134877	0.773216
0.131819	0.728201		0.134152	0.773537		0.135083	0.767188		0.134961	0.772699
0.131898	0.728787		0.134237	0.773173		0.135161	0.767537		0.135046	0.77276
0.131965	0.728613		0.134306	0.773045		0.135236	0.76607		0.13512	0.772871
0.132027	0.729034		0.134373	0.771967		0.135311	0.764942		0.135189	0.772858
0.132089	0.729795		0.134447	0.772146		0.135396	0.765226		0.135259	0.773211
0.13215	0.729939		0.134513	0.770959		0.135493	0.764651		0.135331	0.77265
0.132227	0.730125		0.134588	0.771428		0.135583	0.762871		0.135398	0.77275
0.132319	0.73069		0.134679	0.771737		0.135672	0.762822		0.135461	0.772261
0.1324	0.730819		0.134772	0.770666		0.135723	0.762386		0.135542	0.771336
0.132467	0.729963		0.134851	0.770984		0.135789	0.761517		0.135626	0.772172
0.132543	0.728857		0.134932	0.771505		0.135859	0.761554		0.13568	0.772366
0.132614	0.728623		0.135007	0.770785		0.13591	0.76052		0.135743	0.773071
0.132678	0.728819		0.135088	0.770115		0.135973	0.760296		0.135802	0.773782
0.13277	0.729124		0.135154	0.770412		0.13605	0.760507		0.135879	0.774179
0.132848	0.729697		0.135217	0.770535		0.136121	0.760115		0.135972	0.774266
0.132896	0.730251		0.135287	0.770495		0.136179	0.759864		0.136038	0.773604
0.132972	0.729976		0.135361	0.770026		0.136261	0.759427		0.136108	0.773885
0.133041	0.730004		0.135425	0.770045		0.136337	0.759609		0.136178	0.773557
0.1331	0.730097		0.135493	0.770352		0.136402	0.759937		0.136262	0.773625
0.133166	0.729905		0.135558	0.770094		0.13646	0.760508		0.136328	0.774505
0.133227	0.729615		0.135622	0.771121		0.136522	0.759687		0.136402	0.775176
0.133297	0.728922		0.135685	0.771179		0.13661	0.759816		0.136476	0.775926
0.133357	0.728629		0.135752	0.770666		0.136689	0.76088		0.136542	0.774663
0.133433	0.727525		0.135819	0.771378		0.136767	0.760576		0.136593	0.774504
0.133512	0.728275		0.135899	0.771194		0.136839	0.761083		0.136668	0.774433
0.133568	0.72705		0.135988	0.772749		0.136921	0.759783		0.136732	0.774439
0.133626	0.727717		0.136056	0.772868		0.136989	0.760023		0.136785	0.773433
0.1337	0.72913		0.136123	0.772253		0.137051	0.760758		0.136862	0.773666
0.133758	0.728988		0.136205	0.771746		0.137117	0.760919		0.13693	0.772583
0.133831	0.729505		0.136291	0.772397		0.137185	0.76284		0.136988	0.772156
0.133906	0.730367		0.13635	0.772964		0.137256	0.76308		0.137049	0.772123
0.133966	0.729972		0.136409	0.773997		0.137335	0.763061		0.137123	0.771959
0.134021	0.730131		0.136476	0.775044		0.13741	0.763643		0.137229	0.773219
0.134088	0.730153		0.136559	0.775249		0.1375	0.763481		0.137326	0.773624
0.134157	0.73029		0.136629	0.775467		0.13758	0.764971		0.137402	0.771823
0.134221	0.731586		0.136694	0.775624		0.137639	0.764328		0.13749	0.771202
0.134297	0.732107		0.136752	0.77577		0.137711	0.764659		0.137562	0.770715
0.134365	0.7335		0.136821	0.776608		0.137778	0.764352		0.137619	0.770529
0.134437	0.733907		0.136886	0.776991		0.137831	0.764723		0.137677	0.77153
0.134517	0.734777		0.136947	0.777003		0.137893	0.763914		0.13776	0.771044
0.13458	0.734741		0.137023	0.776497		0.137962	0.763516		0.137831	0.770579
0.134633	0.734332		0.137104	0.776787		0.13804	0.763654		0.137903	0.769949
0.134705	0.735005		0.137166	0.778052		0.138086	0.763692		0.137968	0.769485
0.134773	0.736387		0.137247	0.77794		0.138157	0.762994		0.138045	0.769577
0.134857	0.736954		0.137323	0.778331		0.138237	0.763106		0.13812	0.768797
0.134945	0.737081		0.13739	0.778134		0.138331	0.762662		0.138185	0.768027
0.135026	0.736878		0.137451	0.778682		0.138404	0.76186		0.138262	0.767907
0.135087	0.737225		0.137514	0.77826		0.13849	0.761867		0.138327	0.767937
0.135148	0.73682		0.137571	0.777493		0.138554	0.761305		0.138395	0.768055
0.135213	0.738155		0.137655	0.777638		0.138618	0.760248		0.13847	0.767065
0.135309	0.737381		0.137712	0.776487		0.138689	0.759533		0.138526	0.767541
0.135372	0.73725		0.13777	0.777473		0.13875	0.759785		0.138598	0.768201
0.135433	0.737597		0.137846	0.77702		0.138817	0.759351		0.138675	0.767703
0.135504	0.738416		0.137923	0.777641		0.13889	0.758879		0.138758	0.768338
0.135587	0.737948		0.137982	0.777648		0.13897	0.758951		0.138845	0.768102
0.135643	0.73717		0.138036	0.776997		0.139032	0.75903		0.138913	0.767244
0.135696	0.736629		0.138107	0.777593		0.13909	0.759315		0.13898	0.767193
0.135757	0.73745		0.138184	0.777739		0.139162	0.759302		0.139045	0.766669
0.135831	0.737515		0.138252	0.777501		0.139235	0.758859		0.139121	0.766605
0.135906	0.737567		0.138306	0.777158		0.139296	0.758635		0.139179	0.766462
0.135967	0.737354		0.138364	0.777016		0.139372	0.759705		0.139235	0.7659
0.136018	0.737115		0.138443	0.778317		0.139447	0.759562		0.139294	0.765643
0.13609	0.736577		0.138512	0.777951		0.139505	0.760254		0.139356	0.765965
0.136177	0.736445		0.138592	0.778201		0.13956	0.760858		0.139419	0.765439
0.136249	0.735367		0.138676	0.778139		0.139629	0.760424		0.139474	0.76529
0.136322	0.73415		0.138764	0.777975		0.139695	0.760064		0.139533	0.765296
0.136385	0.733282		0.138843	0.77691		0.139731	0.759379		0.139608	0.766326
0.136441	0.733076		0.138923	0.776682		0.1398	0.759907		0.139683	0.765848
0.136515	0.732451		0.138982	0.776656		0.139879	0.760016		0.139748	0.765839
0.136589	0.732706		0.139044	0.776545		0.139956	0.760382		0.139809	0.765818
0.136644	0.732136		0.139106	0.775909		0.140038	0.760122		0.139879	0.765548
0.13671	0.730956		0.139166	0.775851		0.140114	0.75964		0.139967	0.765881
0.136768	0.730144		0.139228	0.774723		0.140181	0.759924		0.140036	0.765924
0.136837	0.730819		0.139307	0.773569		0.140248	0.759482		0.140091	0.765731
0.136915	0.730944		0.139379	0.772731		0.140311	0.759867		0.140178	0.766774
0.136976	0.730797		0.139438	0.772202		0.140369	0.759559		0.14026	0.765771
0.137022	0.730581		0.139495	0.771595		0.140429	0.759226		0.140316	0.76584
0.137087	0.73025		0.139567	0.770943		0.140508	0.75905		0.140371	0.765538
0.137161	0.72877		0.139646	0.771353		0.140585	0.75907		0.140426	0.765799
0.137221	0.728514		0.139734	0.770763		0.14065	0.758189		0.14048	0.76577
0.13729	0.727488		0.139802	0.770511		0.140744	0.758784		0.140536	0.766546
0.13737	0.72796		0.139861	0.771361		0.140818	0.758937		0.140593	0.765759
0.137428	0.728906		0.139927	0.769724		0.140879	0.758377		0.140679	0.765129
0.137483	0.728432		0.139988	0.769385		0.140935	0.757892		0.140748	0.764281
0.137543	0.728419		0.140071	0.768887		0.141003	0.758058		0.140823	0.762996
0.137595	0.727304		0.140139	0.767743		0.14109	0.757316		0.140887	0.762941
0.137675	0.727431		0.140195	0.768424		0.141175	0.757792		0.140954	0.763586
0.137762	0.727522		0.140251	0.767907		0.141247	0.757634		0.14102	0.764132
0.137818	0.726318		0.140314	0.766974		0.141315	0.757443		0.141093	0.763696
0.137874	0.725825		0.140386	0.767213		0.141374	0.75652		0.141166	0.764836
0.137945	0.724364		0.140447	0.766854		0.141437	0.7559		0.14125	0.765032
0.138025	0.723865		0.140508	0.765839		0.141502	0.755436		0.141306	0.764102
0.138084	0.724271		0.14059	0.765304		0.141563	0.756134		0.141375	0.762907
0.138144	0.724531		0.140665	0.765048		0.141626	0.756336		0.141461	0.7625
0.138219	0.724406		0.140759	0.765197		0.141686	0.755544		0.141539	0.762084
0.138308	0.725084		0.140818	0.764031		0.141747	0.755854		0.141598	0.761757
0.138377	0.724726		0.140875	0.76365		0.141803	0.756052		0.141656	0.760949
0.138428	0.726598		0.140925	0.763778		0.141868	0.756497		0.141732	0.761293
0.138497	0.727686		0.140989	0.764293		0.14192	0.756986		0.141797	0.761158
0.138544	0.727485		0.141046	0.765037		0.141983	0.756727		0.141858	0.761588
0.138598	0.728818		0.141096	0.765723		0.142053	0.755967		0.141923	0.762335
0.138651	0.730438		0.141153	0.765341		0.142143	0.755126		0.141985	0.76298
0.138711	0.730373		0.141213	0.765073		0.142204	0.755843		0.14205	0.763501
0.138778	0.73135		0.14127	0.764666		0.142257	0.756055		0.142102	0.763115
0.138853	0.7317		0.141331	0.766178		0.142329	0.756168		0.14217	0.764098
0.138907	0.730508		0.141396	0.766082		0.142403	0.756797		0.142245	0.765394
0.138963	0.730219		0.14146	0.76711		0.142475	0.756608		0.142312	0.766103
0.139025	0.729178		0.141545	0.76762		0.142545	0.756299		0.14238	0.766584
0.139079	0.728662		0.141598	0.767779		0.14262	0.755513		0.142447	0.76712
0.139143	0.729624		0.141652	0.767483		0.142687	0.755176		0.142516	0.768639
0.139211	0.730048		0.141721	0.767648		0.142748	0.755633		0.142586	0.768292
0.139296	0.729112		0.141781	0.768221		0.142795	0.755695		0.142651	0.769459
0.139366	0.728945		0.141853	0.768691		0.142861	0.756517		0.142718	0.769358
0.139424	0.727836		0.141922	0.768574		0.142922	0.756898		0.142771	0.768124
0.139492	0.728431		0.141988	0.768214		0.142988	0.758094		0.142833	0.767828
0.139554	0.728678		0.142078	0.76795		0.143046	0.75872		0.142898	0.767526
0.139616	0.727481		0.142163	0.768067		0.143122	0.75874		0.142978	0.767785
0.139685	0.727139		0.14224	0.768407		0.143175	0.759208		0.143043	0.768239
0.139747	0.728139		0.142298	0.7684		0.143249	0.758875		0.143097	0.768982
0.13982	0.728204		0.142366	0.768751		0.143326	0.758109		0.143153	0.769105
0.139891	0.728868		0.142428	0.768808		0.143385	0.75775		0.143207	0.768126
0.139953	0.728886		0.142489	0.768237		0.143434	0.758917		0.14328	0.767622
0.139998	0.728992		0.142548	0.767937		0.143518	0.759424		0.143337	0.76762
0.140055	0.728971		0.142605	0.768278		0.14358	0.758743		0.143413	0.767593
0.140119	0.729602		0.142658	0.769058		0.143637	0.759784		0.143475	0.768461
0.140185	0.729575		0.142711	0.769772		0.143699	0.759958		0.143566	0.769131
0.140254	0.729691		0.142788	0.768591		0.143762	0.760516		0.143636	0.770144
0.140334	0.729923		0.142853	0.76972		0.143821	0.761141		0.14369	0.77072
0.140399	0.728639		0.142911	0.770643		0.143891	0.760629		0.143748	0.770392
0.140465	0.728465		0.142971	0.771478		0.143964	0.761128		0.143814	0.771271
0.140534	0.727895		0.143025	0.77146		0.144017	0.759796		0.14387	0.771328
0.140582	0.727428		0.143095	0.771488		0.144081	0.759863		0.143942	0.772006
0.140631	0.728288		0.143148	0.772068		0.144143	0.759859		0.143999	0.770863
0.140709	0.72782		0.143213	0.771772		0.144205	0.759741		0.144069	0.769659
0.14077	0.728628		0.143296	0.771406		0.144268	0.759911		0.144147	0.769359
0.140838	0.728234		0.143366	0.770933		0.144342	0.758897		0.144221	0.77046
0.140911	0.727931		0.14342	0.771002		0.144428	0.758354		0.144283	0.77014
0.140976	0.726552		0.143483	0.770584		0.144507	0.757272		0.144342	0.770438
0.141036	0.72486		0.14355	0.770682		0.144574	0.756673		0.144404	0.769952
0.141088	0.724242		0.143621	0.770111		0.144628	0.755118		0.144474	0.768556
0.141155	0.724709		0.143685	0.769835		0.144691	0.755319		0.144548	0.769063
0.141206	0.724018		0.143731	0.769399		0.144755	0.754651		0.144612	0.768572
0.141261	0.724466		0.143799	0.769623		0.144831	0.754643		0.144656	0.768444
0.141344	0.724364		0.14387	0.768671		0.144893	0.75466		0.144709	0.768806
0.141415	0.723503		0.143934	0.768305		0.144952	0.754833		0.144772	0.767537
0.141473	0.72261		0.143995	0.768544		0.145014	0.753539		0.144837	0.767259
0.141528	0.721839		0.144074	0.769039		0.145083	0.754586		0.144887	0.767896
0.141587	0.722763		0.144144	0.768859		0.145155	0.754929		0.144941	0.767216
0.141648	0.722797		0.144207	0.769707		0.145217	0.755505		0.145002	0.767265
0.141725	0.722035		0.144291	0.770093		0.145272	0.756004		0.145075	0.767455
0.141787	0.720846		0.144364	0.769931		0.145346	0.75574		0.145132	0.768444
0.141847	0.721016		0.144433	0.77067		0.145405	0.756223		0.145202	0.769066
0.141892	0.720304		0.144483	0.770672		0.145445	0.756237		0.14527	0.769203
0.141948	0.718702		0.144549	0.770704		0.145514	0.757106		0.145327	0.768787
0.142013	0.718119		0.144614	0.770781		0.145576	0.757588		0.145384	0.768472
0.14209	0.71832		0.144678	0.770568		0.145638	0.758154		0.145443	0.769015
0.142148	0.71788		0.144743	0.771018		0.145691	0.758582		0.145498	0.769543
0.142216	0.718695		0.144804	0.770734		0.145752	0.758324		0.145559	0.769263
0.142262	0.718041		0.144861	0.770593		0.145803	0.758248		0.145631	0.76931
0.142311	0.718327		0.144915	0.770507		0.145866	0.758385		0.145706	0.769286
0.142361	0.718405		0.14497	0.770445		0.145926	0.757711		0.145771	0.769514
0.14242	0.717762		0.145028	0.770333		0.146001	0.75741		0.145841	0.769662
0.142471	0.716472		0.145085	0.769187		0.146074	0.758013		0.145919	0.771003
0.142519	0.716326		0.145142	0.768589		0.146134	0.75738		0.145985	0.770079
0.142593	0.716871		0.145189	0.768079		0.14619	0.758812		0.146043	0.770636
0.142679	0.717416		0.145264	0.768151		0.146259	0.758569		0.146098	0.770868
0.14275	0.717021		0.145326	0.768062		0.146305	0.760183		0.146175	0.771339
0.142796	0.717954		0.145384	0.767142		0.146371	0.761406		0.146239	0.771934
0.142852	0.718447		0.145445	0.767226		0.146444	0.760856		0.146297	0.772814
0.142922	0.718413		0.145511	0.767398		0.146511	0.760745		0.146366	0.772708
0.142983	0.717748		0.145564	0.767595		0.14657	0.760129		0.146432	0.772114
0.143041	0.717723		0.145617	0.767672		0.146643	0.759894		0.146502	0.772468
0.143105	0.71829		0.145672	0.767746		0.146716	0.760419		0.146552	0.772171
0.143164	0.718882		0.145726	0.767494		0.146776	0.761212		0.146614	0.773144
0.143232	0.718726		0.1458	0.767513		0.146823	0.761342		0.146666	0.772417
0.143285	0.71883		0.145881	0.767004		0.146887	0.763188		0.146724	0.77178
0.143342	0.718862		0.14594	0.767136		0.146932	0.763201		0.146782	0.7721
0.143397	0.718625		0.145995	0.767533		0.146984	0.763895		0.146837	0.772064
0.143458	0.719473		0.146055	0.767341		0.147045	0.764422		0.146902	0.772022
0.143516	0.719627		0.146108	0.767919		0.147106	0.764171		0.146949	0.772347
0.143581	0.721708		0.146168	0.769622		0.147171	0.763949		0.147005	0.771533
0.143633	0.722342		0.146221	0.770323		0.147222	0.763837		0.147069	0.770296
0.143696	0.721834		0.146295	0.770195		0.147288	0.764415		0.147142	0.770221
0.143758	0.720741		0.146353	0.772374		0.147351	0.764259		0.14719	0.770926
0.143818	0.721294		0.146411	0.772114		0.147432	0.765098		0.147254	0.771453
0.143864	0.722241		0.146493	0.772755		0.147511	0.765736		0.147323	0.772525
0.143927	0.723306		0.146551	0.773341		0.147568	0.766612		0.147387	0.77225
0.143996	0.72333		0.146608	0.772859		0.147623	0.766218		0.147456	0.770874
0.144054	0.722583		0.146682	0.773564		0.147677	0.765843		0.147502	0.770383
0.144118	0.723066		0.146738	0.773742		0.147741	0.765821		0.14756	0.770176
0.144195	0.723145		0.1468	0.773897		0.147797	0.767273		0.147632	0.770439
0.144257	0.724424		0.146856	0.774192		0.147859	0.767855		0.147697	0.769777
0.144317	0.725593		0.146916	0.774777		0.147913	0.768024		0.147745	0.770119
0.144385	0.725354		0.146987	0.77518		0.147996	0.767609		0.14781	0.770952
0.144446	0.726426		0.147037	0.775038		0.148066	0.767442		0.147867	0.771359
0.144491	0.727186		0.147088	0.776065		0.14815	0.768219		0.147942	0.772292
0.144549	0.726939		0.147144	0.776065		0.148215	0.767425		0.148006	0.772185
0.144616	0.728195		0.147208	0.775324		0.148278	0.767379		0.148067	0.772725
0.144669	0.726046		0.147271	0.775192		0.148341	0.766853		0.148125	0.77293
0.144734	0.725836		0.147321	0.775137		0.148408	0.766274		0.148194	0.772867
0.144785	0.726009		0.147389	0.774565		0.148474	0.766938		0.148257	0.772489
0.144838	0.72575		0.147449	0.774246		0.148526	0.767062		0.148307	0.772286
0.144909	0.725442		0.147499	0.774376		0.148574	0.768366		0.148377	0.77212
0.144963	0.725466		0.147576	0.773899		0.148629	0.766536		0.148447	0.771799
0.145044	0.725648		0.147638	0.774219		0.148691	0.766368		0.14851	0.771796
0.145116	0.725432		0.147701	0.773015		0.148744	0.766423		0.148581	0.772735
0.145181	0.726218		0.147766	0.772604		0.148804	0.765098		0.148643	0.771531
0.14524	0.726801		0.147816	0.772107		0.148857	0.764892		0.148703	0.771683
0.145307	0.727957		0.147879	0.771063		0.148912	0.765805		0.148773	0.771394
0.145366	0.727778		0.147934	0.770248		0.148967	0.765439		0.148827	0.771519
0.145423	0.72644		0.148002	0.770593		0.14902	0.766684		0.148885	0.770856
0.145488	0.726507		0.148071	0.770232		0.149085	0.766409		0.148941	0.770794
0.14554	0.727367		0.148139	0.769739		0.149134	0.766148		0.149007	0.769457
0.145588	0.727483		0.148195	0.768849		0.149208	0.766367		0.14906	0.76877
0.145639	0.729343		0.148243	0.768373		0.149269	0.766437		0.149122	0.769131
0.145683	0.728854		0.148295	0.76883		0.149329	0.764934		0.14917	0.768803
0.145741	0.728863		0.148358	0.769229		0.149375	0.763536		0.149205	0.76928
0.145789	0.72894		0.14842	0.769729		0.14942	0.763128		0.149265	0.769232
0.145837	0.728896		0.148483	0.769129		0.149497	0.762374		0.149326	0.768585
0.145898	0.72859		0.14854	0.769262		0.149552	0.763242		0.149394	0.76769
0.145957	0.728039		0.148605	0.769129		0.149605	0.763526		0.149451	0.768729
0.146018	0.727684		0.148662	0.769209		0.149676	0.762339		0.149503	0.769386
0.146076	0.726906		0.148714	0.770887		0.149734	0.761873		0.14958	0.770169
0.146126	0.726961		0.148799	0.771634		0.149797	0.760902		0.149639	0.76968
0.146178	0.726801		0.14885	0.771217		0.149835	0.760435		0.149697	0.769339
0.146237	0.725712		0.148911	0.770167		0.149892	0.760644		0.149748	0.767753
0.146284	0.725838		0.148959	0.770006		0.149942	0.760313		0.149817	0.767206
0.146347	0.725107		0.149025	0.770647		0.150005	0.759389		0.149876	0.765793
0.146418	0.724765		0.149097	0.769751		0.150083	0.758569		0.149932	0.764776
0.146489	0.724706		0.149162	0.770232		0.150153	0.757898		0.149985	0.764353
0.146536	0.723985		0.149225	0.770225		0.15023	0.757254		0.150037	0.764189
0.146594	0.725263		0.149286	0.770403		0.150299	0.756952		0.150096	0.763632
0.146653	0.726759		0.149335	0.770796		0.150351	0.756115		0.150169	0.763267
0.146711	0.725668		0.149406	0.770504		0.150407	0.756047		0.150236	0.763473
0.146758	0.725358		0.14945	0.77127		0.150468	0.754746		0.150284	0.763678
0.146817	0.725425		0.149504	0.770725		0.150522	0.754309		0.150354	0.763735
0.146885	0.725177		0.149571	0.769591		0.150584	0.753489		0.150402	0.761707
0.146942	0.72434		0.149632	0.769058		0.150638	0.75294		0.150451	0.761922
0.146995	0.724573		0.149679	0.769074		0.150694	0.753562		0.150526	0.760712
0.147045	0.725085		0.149741	0.768922		0.15075	0.753405		0.150586	0.760318
0.1471	0.726168		0.149806	0.769283		0.150808	0.753786		0.150638	0.75994
0.147154	0.725595		0.149868	0.770034		0.150869	0.754139		0.150688	0.758327
0.147232	0.726555		0.149913	0.770157		0.150948	0.753888		0.150737	0.758001
0.147289	0.726794		0.149976	0.769782		0.150996	0.753624		0.150789	0.758003
0.147344	0.72689		0.150026	0.770038		0.151042	0.754197		0.150844	0.757413
0.147398	0.727781		0.150077	0.770044		0.151094	0.75431		0.150913	0.757774
0.147458	0.727392		0.150136	0.769474		0.151149	0.754493		0.150973	0.758129
0.147541	0.728182		0.150201	0.769363		0.15122	0.753699		0.151048	0.756778
0.147595	0.727658		0.150255	0.769465		0.151283	0.753217		0.151102	0.757841
0.147644	0.72815		0.150317	0.768375		0.151339	0.752834		0.151162	0.757209
0.147696	0.728168		0.150369	0.767781		0.151402	0.752547		0.151222	0.756629
0.147756	0.727905		0.150409	0.768905		0.151475	0.752625		0.151287	0.756145
0.147816	0.726634		0.150465	0.768594		0.151541	0.751966		0.151366	0.755047
0.147877	0.726728		0.150516	0.768664		0.151596	0.752345		0.151417	0.755276
0.147933	0.72712		0.150584	0.768776		0.15165	0.752216		0.15146	0.756058
0.147992	0.726008		0.150652	0.767839		0.151713	0.753222		0.151508	0.756353
0.148045	0.725428		0.150704	0.767058		0.15177	0.752418		0.151568	0.756338
0.148092	0.725932		0.150755	0.766085		0.151819	0.752751		0.151631	0.757088
0.148152	0.725592		0.150812	0.765688		0.151873	0.752423		0.151694	0.7575
0.1482	0.725125		0.150867	0.764955		0.151942	0.752081		0.151754	0.75714
0.148253	0.7243		0.150913	0.765384		0.151992	0.752327		0.151818	0.756228
0.148304	0.723282		0.15096	0.764757		0.152043	0.753456		0.151878	0.756344
0.148377	0.723744		0.151026	0.764765		0.152112	0.752779		0.151937	0.756582
0.148452	0.724188		0.151093	0.765616		0.152164	0.753032		0.151991	0.75686
0.148517	0.724545		0.151146	0.766149		0.15221	0.753817		0.152044	0.757498
0.14857	0.723984		0.151187	0.765377		0.152275	0.752814		0.152114	0.757006
0.148615	0.723409		0.15124	0.765327		0.152344	0.753405		0.152168	0.757841
0.148662	0.725088		0.151317	0.764831		0.15239	0.752034		0.152214	0.75779
0.148711	0.725444		0.151369	0.76529		0.152432	0.751151		0.152273	0.756171
0.14877	0.725267		0.151427	0.765265		0.152482	0.751335		0.152325	0.755784
0.148815	0.724753		0.151482	0.7641		0.152541	0.750973		0.15238	0.755286
0.148876	0.725445		0.151556	0.764217		0.152611	0.750827		0.152445	0.755319
0.148932	0.724245		0.151617	0.76351		0.152672	0.750853		0.152507	0.754855
0.148985	0.724393		0.151672	0.763122		0.152725	0.750936		0.152563	0.754052
0.149044	0.724266		0.151724	0.762283		0.152787	0.749825		0.152618	0.754821
0.149096	0.724682		0.151774	0.761894		0.152839	0.75009		0.152668	0.754878
0.149142	0.723796		0.151832	0.761905		0.152909	0.747915		0.152732	0.753665
0.149191	0.724687		0.151903	0.761389		0.152954	0.747798		0.152801	0.753726
0.14926	0.72461		0.151948	0.761165		0.152994	0.747357		0.152855	0.753188
0.149308	0.724071		0.15201	0.761952		0.153045	0.746766		0.152909	0.753744
0.149357	0.724137		0.152082	0.761857		0.153108	0.747503		0.152962	0.75299
0.149426	0.721243		0.15215	0.759982		0.153177	0.748296		0.153015	0.753704
0.149473	0.720826		0.152214	0.758096		0.153233	0.748442		0.153065	0.753599
0.149534	0.720873		0.152283	0.755891		0.153301	0.747999		0.153114	0.754176
0.149588	0.719842		0.152346	0.753692		0.153354	0.749012		0.15317	0.754658
0.149662	0.719508		0.152406	0.754609		0.1534	0.748845		0.153228	0.755127
0.149708	0.720346		0.15247	0.754267		0.153474	0.748474		0.153288	0.754235
0.149752	0.719922		0.152522	0.753968		0.153562	0.748399		0.153342	0.754238
0.149809	0.720772		0.152565	0.753468		0.153645	0.748831		0.153388	0.754679
0.149885	0.720846		0.152613	0.752155		0.153704	0.749155		0.153432	0.755187
0.14994	0.719713		0.152659	0.751118		0.153764	0.748989		0.153504	0.755275
0.149995	0.718483		0.152707	0.749822		0.153825	0.747786		0.15358	0.754318
0.150053	0.717293		0.152748	0.748928		0.15387	0.746306		0.153629	0.755084
0.150115	0.716022		0.1528	0.748014		0.153915	0.745843		0.153697	0.755081
0.150178	0.7164		0.15287	0.74757		0.153968	0.746067		0.153757	0.755136
0.150239	0.715826		0.15293	0.747862		0.154015	0.745047		0.153827	0.754918
0.150293	0.715347		0.152983	0.746594		0.154069	0.745376		0.153892	0.754301
0.150363	0.715428		0.153048	0.745829		0.154105	0.74599		0.153941	0.754697
0.150418	0.715436		0.153102	0.745988		0.154151	0.746606		0.154004	0.754969
0.150464	0.715215		0.153155	0.745379		0.154205	0.74637		0.154062	0.755221
0.150532	0.714074		0.153233	0.744692		0.154256	0.746866		0.15411	0.755647
0.150582	0.714646		0.153287	0.744607		0.15433	0.746294		0.154162	0.755358
0.150631	0.715161		0.153341	0.744252		0.154383	0.745542		0.154221	0.755708
0.150699	0.715341		0.153404	0.7441		0.154449	0.743801		0.154279	0.755613
0.150751	0.714613		0.153459	0.744417		0.15449	0.743859		0.154334	0.756626
0.150791	0.714246		0.153512	0.745029		0.154539	0.742811		0.15439	0.75758
0.150827	0.714056		0.15356	0.745481		0.15458	0.74244		0.154437	0.755722
0.150884	0.713961		0.153608	0.745344		0.154634	0.743736		0.154487	0.75499
0.150946	0.711883		0.153663	0.745423		0.154694	0.742744		0.154547	0.755459
0.150993	0.71155		0.153704	0.745666		0.154769	0.741136		0.1546	0.755414
0.151043	0.711643		0.153765	0.746559		0.154817	0.741904		0.154649	0.754377
0.151095	0.711592		0.153819	0.74649		0.154875	0.740948		0.154701	0.754969
0.151137	0.711209		0.153874	0.746041		0.154922	0.740439		0.154758	0.75548
0.151192	0.71145		0.153937	0.746359		0.154975	0.73995		0.154811	0.75513
0.151235	0.712183		0.153997	0.746897		0.155023	0.739064		0.154849	0.755098
0.15129	0.710676		0.154042	0.748696		0.155084	0.737756		0.154907	0.755028
0.151335	0.710913		0.1541	0.749641		0.155138	0.737957		0.154972	0.755826
0.151381	0.710615		0.154153	0.749678		0.155195	0.738801		0.155019	0.755178
0.151443	0.711703		0.154214	0.750019		0.155257	0.738637		0.15507	0.755553
0.151518	0.712007		0.154275	0.751313		0.15531	0.738924		0.155132	0.755166
0.151572	0.711719		0.154334	0.75157		0.155359	0.737272		0.155185	0.755906
0.151618	0.711803		0.154381	0.752192		0.15542	0.737284		0.155244	0.754975
0.151666	0.711785		0.154431	0.753776		0.15548	0.73816		0.155301	0.753783
0.151718	0.712951		0.154478	0.752724		0.155529	0.737862		0.155356	0.752692
0.15177	0.71439		0.15453	0.754173		0.155599	0.737632		0.155423	0.75212
0.151833	0.713847		0.154589	0.756071		0.155658	0.738184		0.155489	0.751616
0.151883	0.714128		0.154638	0.758472		0.155714	0.737306		0.155542	0.751701
0.151933	0.713287		0.154687	0.758686		0.155779	0.737071		0.155587	0.75172
0.151996	0.713683		0.154747	0.759621		0.155847	0.73848		0.155635	0.752777
0.15205	0.715218		0.15481	0.760341		0.1559	0.739353		0.155694	0.752804
0.152111	0.714936		0.154874	0.760029		0.15595	0.739359		0.155763	0.752689
0.152171	0.715782		0.154926	0.760052		0.156001	0.740241		0.155818	0.752088
0.152222	0.713935		0.154976	0.760119		0.156058	0.740194		0.155874	0.752824
0.152275	0.712821		0.155027	0.761109		0.156104	0.740224		0.155933	0.752261
0.152339	0.712995		0.155076	0.761807		0.156149	0.740324		0.155985	0.75186
0.152397	0.713559		0.155137	0.761416		0.156201	0.741557		0.156043	0.75186
0.152445	0.712474		0.155198	0.76263		0.156247	0.741615		0.156096	0.75106
0.152496	0.712465		0.15525	0.76371		0.156301	0.742082		0.156148	0.751614
0.152544	0.714742		0.155303	0.764322		0.156355	0.743133		0.156222	0.751156
0.152591	0.714435		0.155348	0.765631		0.156413	0.742663		0.15629	0.750449
0.152642	0.713972		0.155396	0.765685		0.156469	0.742997		0.156341	0.750157
0.152698	0.7129		0.155451	0.765718		0.156538	0.743804		0.156393	0.751017
0.15277	0.712767		0.155513	0.76576		0.156596	0.74308		0.156437	0.751291
0.152814	0.712149		0.155589	0.765465		0.156642	0.744736		0.156484	0.751581
0.152855	0.71276		0.155644	0.765397		0.156707	0.744482		0.156537	0.753297
0.152893	0.711722		0.155694	0.766081		0.156773	0.743401		0.156592	0.754403
0.152942	0.710725		0.155741	0.765903		0.156828	0.743173		0.15664	0.754205
0.153004	0.710253		0.155788	0.766221		0.156887	0.744206		0.156677	0.754339
0.153068	0.709396		0.155841	0.765556		0.156948	0.744287		0.156725	0.75533
0.153122	0.708257		0.155899	0.766667		0.157002	0.744199		0.15679	0.755177
0.153166	0.707406		0.155945	0.768124		0.157063	0.743962		0.156835	0.7554
0.153218	0.706647		0.155995	0.768527		0.157112	0.74414		0.156881	0.755614
0.153285	0.707055		0.156048	0.76731		0.157173	0.745897		0.156929	0.755744
0.153337	0.708205		0.156105	0.76686		0.157233	0.747377		0.156996	0.756537
0.153401	0.707832		0.15618	0.765492		0.157283	0.747438		0.157043	0.75606
0.153455	0.709201		0.156254	0.765344		0.157328	0.747745		0.15711	0.755891
0.153507	0.709838		0.156297	0.76454		0.157373	0.747689		0.157174	0.756073
0.153567	0.709019		0.156345	0.764367		0.157425	0.748363		0.157219	0.75562
0.153622	0.708249		0.156402	0.765129		0.157472	0.747117		0.157271	0.754172
0.153684	0.707572		0.156448	0.765353		0.15753	0.747922		0.157314	0.752713
0.153745	0.707646		0.156487	0.765697		0.157584	0.749124		0.157362	0.752585
0.153785	0.708388		0.156524	0.76458		0.157635	0.749506		0.15742	0.753493
0.153839	0.708395		0.156582	0.76437		0.15771	0.748552		0.157497	0.753527
0.153881	0.708413		0.156636	0.764419		0.15777	0.74922		0.15757	0.753718
0.153929	0.708507		0.156679	0.762671		0.157825	0.749409		0.157614	0.753449
0.153975	0.709379		0.156733	0.761548		0.157874	0.748877		0.15766	0.752895
0.154032	0.708522		0.156792	0.761422		0.157936	0.748705		0.157703	0.75272
0.154092	0.709401		0.156852	0.760109		0.157978	0.748441		0.157752	0.752401
0.154141	0.710066		0.156913	0.759602		0.158017	0.748405		0.157827	0.751618
0.154204	0.710993		0.156963	0.759876		0.158068	0.749871		0.157896	0.753342
0.154266	0.711456		0.157029	0.759484		0.158129	0.749525		0.157948	0.753009
0.154324	0.711383		0.157077	0.758508		0.158172	0.750774		0.157993	0.754112
0.154373	0.710643		0.157126	0.757095		0.158234	0.751037		0.158038	0.754415
0.154417	0.71035		0.157183	0.75618		0.158281	0.750608		0.158089	0.754611
0.154469	0.71051		0.15725	0.754499		0.15832	0.750323		0.158135	0.755767
0.15452	0.710499		0.15731	0.753573		0.158358	0.7515		0.158194	0.754466
0.154572	0.709231		0.157362	0.753392		0.158397	0.751404		0.158236	0.754295
0.154615	0.709304		0.15741	0.753094		0.158468	0.751929		0.158288	0.754894
0.154661	0.708627		0.157461	0.753281		0.158517	0.752441		0.158327	0.754269
0.154704	0.708487		0.157503	0.752423		0.15858	0.752901		0.158393	0.755269
0.154749	0.708629		0.157549	0.751998		0.15864	0.752846		0.158456	0.754746
0.154798	0.708144		0.157601	0.751006		0.158699	0.752367		0.158521	0.755353
0.154852	0.708875		0.157661	0.750369		0.15875	0.751373		0.158573	0.755369
0.154904	0.708658		0.157711	0.750157		0.158802	0.751658		0.158619	0.756421
0.154955	0.708418		0.157764	0.750545		0.158849	0.751916		0.158674	0.756369
0.155002	0.709592		0.157809	0.750719		0.158889	0.751185		0.158727	0.756553
0.155053	0.709757		0.157856	0.749968		0.158929	0.750633		0.158784	0.756071
0.155104	0.707902		0.157916	0.74918		0.159004	0.752005		0.158837	0.756951
0.155148	0.706554		0.157968	0.748081		0.159059	0.752049		0.158891	0.756841
0.155211	0.70537		0.158022	0.747163		0.15911	0.752007		0.158944	0.75835
0.155266	0.704011		0.158079	0.746763		0.159156	0.751265		0.159	0.758457
0.15532	0.703741		0.158121	0.74734		0.159214	0.750755		0.159059	0.758447
0.155372	0.704598		0.158166	0.74823		0.159273	0.750751		0.159098	0.7587
0.155434	0.704725		0.158232	0.748249		0.159346	0.751224		0.159145	0.758429
0.155494	0.704898		0.158285	0.748187		0.159395	0.751252		0.159203	0.758818
0.15555	0.704152		0.158329	0.747799		0.159439	0.75126		0.159272	0.759302
0.155592	0.703186		0.158398	0.747814		0.159483	0.75185		0.159327	0.75934
0.155636	0.703159		0.158464	0.748461		0.159533	0.751104		0.159375	0.759209
0.155681	0.703888		0.158516	0.749037		0.159588	0.750614		0.159424	0.759054
0.155732	0.704161		0.158576	0.749411		0.159642	0.750579		0.159489	0.758616
0.15579	0.704366		0.158627	0.749743		0.159692	0.750337		0.15954	0.758442
0.155829	0.704748		0.158676	0.750118		0.159749	0.749619		0.159598	0.757243
0.155882	0.703838		0.158721	0.750089		0.159796	0.749597		0.159641	0.757417
0.155922	0.702353		0.158781	0.750725		0.159854	0.749372		0.159684	0.756954
0.155977	0.702529		0.158841	0.751304		0.159902	0.749654		0.159743	0.757678
0.156028	0.702302		0.158899	0.751624		0.159948	0.749906		0.159793	0.756918
0.156076	0.701349		0.158945	0.752806		0.159996	0.750897		0.159834	0.755502
0.15613	0.701001		0.159003	0.753159		0.160045	0.750441		0.159869	0.757415
0.156184	0.701539		0.159042	0.753776		0.160087	0.749044		0.159923	0.758161
0.15624	0.703355		0.159091	0.754045		0.16014	0.749201		0.159974	0.757411
0.156292	0.703277		0.159149	0.755547		0.160196	0.748884		0.160026	0.757414
0.156343	0.702559		0.1592	0.755795		0.160259	0.74827		0.160077	0.75787
0.156384	0.70259		0.159249	0.756404		0.160315	0.747774		0.160126	0.756443
0.156439	0.703604		0.159303	0.757004		0.160367	0.74807		0.160181	0.756144
0.15649	0.703789		0.159355	0.757403		0.160423	0.748391		0.16023	0.757407
0.156557	0.703883		0.159405	0.758882		0.160487	0.74868		0.160277	0.757445
0.156614	0.70472		0.159452	0.759247		0.16055	0.748892		0.160335	0.758161
0.156657	0.704634		0.159506	0.759339		0.160596	0.748022		0.160395	0.757175
0.156702	0.705107		0.159553	0.759714		0.160656	0.747379		0.160443	0.758553
0.15675	0.704367		0.159596	0.760141		0.160711	0.747768		0.160489	0.758092
0.1568	0.704243		0.159641	0.760807		0.160762	0.746866		0.160544	0.757389
0.156859	0.70409		0.159702	0.762812		0.160807	0.746937		0.160599	0.756473
0.156904	0.70531		0.159752	0.763921		0.16086	0.746752		0.160644	0.755964
0.156948	0.705993		0.159792	0.763267		0.16092	0.746758		0.160699	0.756734
0.156995	0.705994		0.159836	0.765704		0.160976	0.747065		0.160752	0.756636
0.157054	0.704146		0.159884	0.765279		0.161026	0.747669		0.160819	0.757041
0.157107	0.704258		0.159935	0.765225		0.16108	0.747937		0.160874	0.758055
0.157154	0.70438		0.159977	0.764466		0.161141	0.748707		0.160923	0.758767
0.157216	0.704954		0.160032	0.765453		0.161191	0.748731		0.160969	0.758009
0.157271	0.70623		0.160089	0.765222		0.161239	0.748049		0.161024	0.757201
0.157321	0.705741		0.160154	0.764706		0.161297	0.748702		0.161081	0.757655
0.157376	0.706264		0.160207	0.765479		0.161342	0.749938		0.161127	0.75775
0.157418	0.70628		0.16026	0.765461		0.161396	0.750131		0.161178	0.759341
0.157461	0.707043		0.160308	0.766778		0.161437	0.750629		0.161245	0.758681
0.157507	0.707712		0.160362	0.767638		0.16149	0.750353		0.161293	0.759052
0.157569	0.708055		0.160404	0.768004		0.161544	0.750511		0.16135	0.759311
0.15763	0.707607		0.160448	0.767507		0.161591	0.7497		0.161414	0.75907
0.157689	0.706745		0.160506	0.766841		0.161636	0.750366		0.161473	0.759753
0.157753	0.706691		0.160557	0.767273		0.161684	0.749723		0.161519	0.759433
0.157804	0.704631		0.160609	0.767594		0.161737	0.749794		0.161565	0.759423
0.157841	0.705335		0.16067	0.766517		0.161787	0.749883		0.161609	0.760318
0.157887	0.706817		0.160716	0.767533		0.161847	0.749985		0.161648	0.761685
0.157919	0.708252		0.160765	0.768776		0.161898	0.748648		0.161695	0.761739
0.157949	0.708166		0.160818	0.768506		0.161944	0.748858		0.161747	0.763144
0.157994	0.7088		0.160861	0.77011		0.161988	0.750029		0.161791	0.763116
0.158046	0.708425		0.1609	0.770725		0.162045	0.75061		0.161843	0.761982
0.158104	0.709023		0.160943	0.770255		0.162088	0.751472		0.161895	0.760548
0.158146	0.708792		0.160991	0.771031		0.162129	0.753148		0.161936	0.760443
0.158197	0.709481		0.161029	0.771426		0.162175	0.753027		0.161973	0.759622
0.158246	0.709582		0.16108	0.772021		0.162211	0.75362		0.162026	0.75958
0.158287	0.710861		0.161132	0.770492		0.162265	0.754451		0.162082	0.759307
0.158338	0.71069		0.16118	0.768462		0.162311	0.754298		0.162144	0.759349
0.158385	0.712184		0.161224	0.767943		0.162361	0.754665		0.162193	0.759657
0.15844	0.712055		0.161272	0.76652		0.162435	0.753766		0.162248	0.759517
0.158499	0.711609		0.16133	0.766634		0.162486	0.75375		0.162291	0.758969
0.158545	0.713024		0.161379	0.766431		0.162546	0.754581		0.162337	0.758753
0.158593	0.710844		0.161437	0.764778		0.162604	0.754671		0.162393	0.759467
0.158635	0.710012		0.1615	0.765202		0.162646	0.754383		0.162462	0.758762
0.158674	0.710584		0.161557	0.765706		0.16269	0.754416		0.162503	0.75808
0.158733	0.710594		0.161627	0.764426		0.162729	0.755067		0.162554	0.758603
0.158788	0.712164		0.161684	0.763801		0.162786	0.755443		0.16261	0.759287
0.158835	0.713403		0.161732	0.763206		0.162841	0.754907		0.162652	0.759746
0.158902	0.712618		0.161794	0.762613		0.162898	0.754933		0.162696	0.759557
0.158966	0.714019		0.161844	0.763205		0.162947	0.755982		0.162738	0.759504
0.159013	0.713945		0.161886	0.763107		0.163014	0.756118		0.16278	0.759829
0.15905	0.714049		0.161931	0.762009		0.163057	0.756094		0.162832	0.759758
0.159098	0.714606		0.161978	0.762704		0.163101	0.756103		0.162889	0.760291
0.159139	0.716031		0.162045	0.762706		0.163153	0.756063		0.162947	0.760502
0.15919	0.715611		0.1621	0.761972		0.16321	0.756121		0.162999	0.760205
0.159247	0.714384		0.162139	0.761127		0.163248	0.75581		0.163039	0.761203
0.159303	0.713399		0.162193	0.760388		0.163306	0.753773		0.163074	0.759561
0.159349	0.712798		0.162252	0.759024		0.16335	0.754106		0.163131	0.759258
0.159409	0.713023		0.162305	0.759136		0.163408	0.7537		0.163191	0.758988
0.159454	0.713486		0.162365	0.758391		0.163455	0.753778		0.163255	0.759004
0.159504	0.714302		0.162415	0.758621		0.163505	0.753857		0.163307	0.759024
0.159551	0.714216		0.162457	0.757774		0.163557	0.753545		0.163359	0.758924
0.159594	0.714408		0.162503	0.758471		0.163605	0.753223		0.16341	0.758863
0.159654	0.714841		0.162555	0.758405		0.163655	0.752986		0.163467	0.759765
0.159705	0.714316		0.162596	0.758167		0.163701	0.753249		0.163516	0.759973
0.159746	0.713685		0.162638	0.758191		0.16375	0.752595		0.163556	0.76052
0.159787	0.714091		0.162696	0.7582		0.163799	0.75281		0.163603	0.760122
0.159835	0.714205		0.162751	0.757366		0.163852	0.753451		0.163667	0.761385
0.159878	0.71437		0.162798	0.756429		0.16391	0.753619		0.163712	0.761658
0.159923	0.713835		0.16284	0.755874		0.163943	0.754456		0.163757	0.761821
0.159991	0.713602		0.162882	0.7553		0.163984	0.75451		0.163798	0.762513
0.16004	0.712662		0.16293	0.755081		0.164041	0.753688		0.163846	0.762409
0.16009	0.712093		0.162973	0.755919		0.164099	0.753505		0.163908	0.761716
0.160132	0.712982		0.163017	0.755251		0.164141	0.754033		0.163958	0.761861
0.160177	0.712306		0.163061	0.754654		0.164183	0.751694		0.16401	0.760773
0.160238	0.713272		0.16311	0.754685		0.164222	0.750731		0.164065	0.761467
0.16029	0.712217		0.16317	0.755188		0.164283	0.750321		0.164116	0.760635
0.160338	0.712352		0.163228	0.756398		0.164333	0.750438		0.164157	0.760365
0.160379	0.71178		0.163286	0.755899		0.164381	0.750996		0.164201	0.759891
0.160417	0.710862		0.163333	0.756348		0.164447	0.751955		0.164254	0.759368
0.160453	0.711389		0.163375	0.756826		0.164487	0.752285		0.164308	0.758121
0.160508	0.711243		0.163407	0.757912		0.164523	0.752097		0.164347	0.757921
0.160557	0.711221		0.163452	0.758604		0.16457	0.75108		0.164391	0.757451
0.160606	0.712054		0.1635	0.758707		0.164628	0.750967		0.164444	0.756648
0.160653	0.712422		0.163547	0.757471		0.164674	0.750456		0.164494	0.756161
0.160714	0.712176		0.163588	0.757914		0.164721	0.750438		0.16454	0.756313
0.160765	0.710354		0.163637	0.758626		0.164766	0.749123		0.164583	0.756181
0.160806	0.710878		0.163689	0.758673		0.164806	0.749268		0.164622	0.755464
0.160855	0.711875		0.163747	0.75872		0.164853	0.74945		0.164688	0.756874
0.160896	0.712247		0.163799	0.759132		0.16491	0.747703		0.164758	0.757118
0.160935	0.712559		0.163852	0.75906		0.164964	0.746173		0.164819	0.758189
0.160991	0.711459		0.163902	0.759197		0.165017	0.744625		0.164868	0.758031
0.161032	0.711421		0.163946	0.759714		0.165088	0.743999		0.164902	0.75859
0.161068	0.711433		0.163993	0.758022		0.165141	0.743074		0.164941	0.759363
0.1611	0.712282		0.164042	0.757914		0.165196	0.743005		0.164992	0.758329
0.161165	0.711845		0.164084	0.758348		0.165248	0.742975		0.165049	0.757569
0.161215	0.71099		0.164129	0.7596		0.165293	0.74238		0.165101	0.757307
0.161255	0.710743		0.164186	0.759255		0.165336	0.743345		0.165161	0.756995
0.161303	0.711503		0.164241	0.759296		0.165395	0.743337		0.165212	0.756433
0.161351	0.712033		0.164296	0.75814		0.165443	0.742371		0.165259	0.756266
0.161391	0.711693		0.164346	0.758975		0.165491	0.742076		0.165292	0.756584
0.161436	0.71292		0.164389	0.759004		0.165541	0.741508		0.165328	0.756492
0.161488	0.713038		0.164432	0.758608		0.165585	0.740893		0.165377	0.757119
0.161538	0.712668		0.164486	0.758383		0.165628	0.740612		0.165432	0.755745
0.161588	0.712437		0.164537	0.758348		0.165669	0.741031		0.165484	0.755996
0.16163	0.713146		0.164584	0.758703		0.165725	0.740873		0.165538	0.754002
0.16169	0.713719		0.164648	0.758637		0.165775	0.7408		0.165586	0.75336
0.161738	0.713249		0.164706	0.758851		0.165831	0.741038		0.165641	0.754061
0.161778	0.713751		0.164766	0.758785		0.165884	0.7409		0.165694	0.753956
0.161823	0.712536		0.164812	0.758534		0.165928	0.74102		0.16574	0.754252
0.161877	0.713175		0.16486	0.760176		0.165973	0.739887		0.165788	0.753791
0.161913	0.71244		0.1649	0.758498		0.166028	0.740971		0.165835	0.754039
0.161961	0.713217		0.164932	0.758288		0.166076	0.741371		0.16588	0.753597
0.162011	0.713236		0.16497	0.758115		0.16615	0.741664		0.165931	0.753025
0.162061	0.712833		0.165012	0.75818		0.166198	0.742085		0.165972	0.752721
0.162109	0.71286		0.165055	0.758562		0.166248	0.741636		0.166017	0.753209
0.162163	0.711726		0.165093	0.758555		0.166296	0.741398		0.166071	0.752951
0.162221	0.711158		0.165137	0.759165		0.166344	0.740494		0.166124	0.752755
0.16227	0.710378		0.165186	0.758877		0.166391	0.739719		0.16616	0.752265
0.162323	0.710041		0.165235	0.760248		0.166427	0.739784		0.166206	0.751029
0.162377	0.708767		0.165283	0.758921		0.166474	0.740648		0.166251	0.750681
0.162423	0.70718		0.165346	0.75795		0.166523	0.741309		0.166302	0.750602
0.162476	0.706341		0.165398	0.758263		0.166572	0.741223		0.166346	0.75037
0.162519	0.70575		0.165451	0.758488		0.166624	0.741427		0.166402	0.750058
0.162571	0.706441		0.165502	0.759186		0.166669	0.741874		0.166439	0.749509
0.162626	0.706228		0.165556	0.759925		0.166705	0.742719		0.166486	0.75033
0.162686	0.706703		0.165602	0.760972		0.166752	0.742517		0.166538	0.75046
0.162729	0.706232		0.165641	0.762041		0.166803	0.74239		0.166581	0.751426
0.162768	0.706119		0.165682	0.760294		0.166847	0.742454		0.166626	0.751307
0.162808	0.704729		0.165722	0.758443		0.166886	0.743943		0.16667	0.750389
0.162861	0.705203		0.165767	0.757879		0.166923	0.745458		0.166724	0.749427
0.162912	0.70394		0.165818	0.756365		0.16697	0.744335		0.166781	0.751456
0.162955	0.703376		0.16586	0.75651		0.167015	0.744615		0.166828	0.752327
0.162997	0.702343		0.165899	0.756292		0.167063	0.745003		0.166867	0.75226
0.163044	0.701676		0.165953	0.755139		0.167113	0.743888		0.166914	0.752728
0.163102	0.70068		0.166016	0.754201		0.167167	0.743895		0.166953	0.753868
0.163147	0.699441		0.166062	0.75311		0.167224	0.743704		0.167004	0.753365
0.16319	0.698286		0.166117	0.752883		0.167269	0.743952		0.167066	0.753302
0.163247	0.698454		0.166161	0.75165		0.167326	0.744424		0.167117	0.753017
0.163293	0.696754		0.166207	0.750631		0.167377	0.744163		0.167162	0.752075
0.163342	0.696501		0.16626	0.751679		0.167419	0.744148		0.167216	0.751913
0.163395	0.695883		0.166312	0.751577		0.167467	0.744346		0.167265	0.751837
0.163432	0.694848		0.166354	0.751914		0.167516	0.743793		0.167313	0.752836
0.16347	0.695834		0.166397	0.751558		0.167567	0.743571		0.167357	0.752634
0.163513	0.696402		0.166449	0.751548		0.167603	0.743727		0.167396	0.751515
0.16356	0.696922		0.16649	0.750647		0.167642	0.744456		0.167436	0.752414
0.1636	0.696781		0.166527	0.750706		0.167691	0.745786		0.167477	0.750764
0.163644	0.696104		0.166575	0.749767		0.167737	0.746866		0.16751	0.750331
0.163679	0.695108		0.166615	0.749814		0.167787	0.746701		0.167559	0.749873
0.163711	0.695349		0.166681	0.750099		0.167828	0.747187		0.167592	0.750242
0.163754	0.694817		0.166725	0.749325		0.16787	0.746819		0.167651	0.751415
0.163801	0.69412		0.166762	0.748384		0.167922	0.746095		0.167699	0.751693
0.163844	0.694588		0.166814	0.748543		0.167975	0.745438		0.167755	0.751051
0.163881	0.693954		0.166858	0.747022		0.168025	0.745574		0.1678	0.750446
0.163921	0.694956		0.166923	0.747144		0.168072	0.745828		0.167849	0.750948
0.163964	0.695067		0.166966	0.746806		0.168114	0.745976		0.167902	0.751656
0.164019	0.696262		0.167018	0.746841		0.168167	0.746503		0.167953	0.751189
0.164069	0.695581		0.167063	0.746694		0.168214	0.748078		0.168011	0.75138
0.164123	0.695524		0.167104	0.747745		0.168248	0.747792		0.168067	0.750966
0.164187	0.695082		0.167154	0.747299		0.168291	0.747407		0.168114	0.750906
0.164235	0.694572		0.167201	0.747249		0.168338	0.746741		0.168165	0.751252
0.164281	0.694093		0.167251	0.746101		0.168389	0.748087		0.16821	0.752044
0.16433	0.694561		0.167295	0.747337		0.168434	0.747754		0.168266	0.753528
0.164375	0.694408		0.16735	0.747316		0.16848	0.747895		0.168313	0.75339
0.16442	0.694532		0.167401	0.747677		0.168533	0.748657		0.168358	0.752905
0.164455	0.694604		0.167451	0.747366		0.168589	0.749133		0.168416	0.753257
0.164493	0.695036		0.167507	0.747192		0.168631	0.749251		0.16847	0.753283
0.164536	0.694121		0.167549	0.74715		0.168684	0.748903		0.168515	0.753825
0.164581	0.694239		0.167598	0.747154		0.168742	0.748866		0.168555	0.75294
0.164634	0.694599		0.167654	0.747539		0.168796	0.750271		0.16861	0.752942
0.164674	0.695574		0.16771	0.748455		0.168849	0.750824		0.168658	0.752273
0.164717	0.696484		0.167756	0.749301		0.168894	0.750631		0.168704	0.751015
0.164761	0.698707		0.167795	0.75007		0.168936	0.75213		0.168768	0.751806
0.164819	0.699834		0.167847	0.748957		0.168976	0.751562		0.168824	0.751592
0.164878	0.699463		0.167908	0.749176		0.169032	0.752279		0.168874	0.751356
0.164916	0.700722		0.167947	0.750052		0.169088	0.752476		0.168913	0.751574
0.164968	0.701527		0.16799	0.751496		0.169147	0.752611		0.168958	0.750984
0.165005	0.702306		0.168034	0.752781		0.169195	0.752016		0.168996	0.751132
0.165057	0.703596		0.168088	0.752885		0.16923	0.752789		0.169031	0.750248
0.165104	0.704897		0.168129	0.754065		0.169274	0.753299		0.169088	0.750799
0.165136	0.704854		0.168167	0.75431		0.16932	0.751417		0.169129	0.750786
0.165183	0.704519		0.168207	0.754678		0.169371	0.750859		0.169169	0.752134
0.165229	0.705505		0.168249	0.755149		0.169416	0.749827		0.169219	0.752261
0.165286	0.705973		0.168294	0.755352		0.169451	0.750672		0.169263	0.752438
0.165334	0.706018		0.168329	0.75538		0.169487	0.750226		0.169303	0.753165
0.165374	0.707255		0.168362	0.755942		0.169534	0.750079		0.169349	0.754282
0.16542	0.707036		0.168399	0.755992		0.169583	0.749928		0.169384	0.754905
0.165465	0.708847		0.16845	0.75606		0.169639	0.749868		0.16943	0.755179
0.165514	0.708021		0.16851	0.756106		0.169678	0.748938		0.169475	0.755385
0.165564	0.709229		0.168553	0.756535		0.169716	0.748176		0.169511	0.754835
0.165604	0.710278		0.168603	0.757252		0.169759	0.748468		0.16956	0.755241
0.165639	0.711269		0.168639	0.75785		0.169803	0.750002		0.169614	0.754105
0.165689	0.712134		0.168687	0.75809		0.169857	0.751258		0.169657	0.753565
0.165751	0.714263		0.168739	0.758504		0.169906	0.751251		0.169695	0.752715
0.165793	0.714858		0.168778	0.759405		0.169948	0.751209		0.169741	0.752074
0.165835	0.71686		0.168822	0.760097		0.16999	0.752356		0.169783	0.751722
0.165878	0.716944		0.168866	0.760927		0.170036	0.752346		0.169821	0.752715
0.16592	0.71655		0.168917	0.761075		0.170084	0.752274		0.169865	0.752201
0.165962	0.717824		0.168974	0.76112		0.170132	0.751378		0.169911	0.75278
0.166008	0.717205		0.169025	0.760824		0.170166	0.750861		0.169957	0.753514
0.166063	0.716505		0.169078	0.762181		0.170203	0.751433		0.170009	0.754291
0.166104	0.716891		0.169121	0.763184		0.170245	0.750712		0.170058	0.754519
0.166151	0.7155		0.16917	0.763873		0.170299	0.750583		0.170115	0.754011
0.166205	0.714694		0.169204	0.763123		0.170357	0.75084		0.170161	0.754682
0.166253	0.714184		0.169247	0.763156		0.170402	0.750843		0.170207	0.755497
0.166297	0.714274		0.169284	0.763527		0.170454	0.750893		0.170253	0.755801
0.166342	0.7132		0.16932	0.765425		0.170509	0.750559		0.170309	0.756076
0.166381	0.712808		0.169362	0.766596		0.170554	0.750282		0.170345	0.757218
0.166428	0.712974		0.169409	0.766371		0.170603	0.750273		0.170391	0.757241
0.166471	0.712707		0.16945	0.765917		0.170655	0.749991		0.170437	0.757502
0.166514	0.712465		0.1695	0.765842		0.170713	0.749689		0.170484	0.75746
0.166547	0.712119		0.169545	0.765618		0.170756	0.750617		0.170534	0.757908
0.166583	0.712299		0.169591	0.766117		0.170803	0.749604		0.170584	0.758045
0.166613	0.71124		0.169642	0.766888		0.170855	0.749249		0.170627	0.758113
0.166654	0.710752		0.169688	0.767692		0.170903	0.747854		0.170676	0.758435
0.166699	0.710676		0.169736	0.766554		0.170948	0.746721		0.170725	0.758039
0.166751	0.709479		0.169774	0.766039		0.17099	0.746748		0.17078	0.757927
0.166804	0.709927		0.169813	0.765884		0.171027	0.746612		0.170823	0.75827
0.166848	0.709904		0.169843	0.766494		0.171074	0.747778		0.170877	0.757773
0.166894	0.70869		0.169887	0.766621		0.171122	0.748228		0.170917	0.75873
0.166939	0.707869		0.169938	0.765551		0.171171	0.747554		0.170958	0.75897
0.166982	0.707777		0.169999	0.766436		0.171225	0.745732		0.171003	0.760152
0.167031	0.707527		0.170054	0.767357		0.171284	0.745949		0.171056	0.761015
0.167088	0.707523		0.170098	0.767903		0.171325	0.745542		0.171095	0.761994
0.167138	0.706929		0.170133	0.768937		0.171367	0.746113		0.171142	0.762793
0.167173	0.706444		0.170176	0.768859		0.17141	0.745795		0.171176	0.76285
0.167218	0.705907		0.170238	0.767552		0.171452	0.745095		0.171221	0.762974
0.16726	0.705483		0.17029	0.7662		0.171491	0.744278		0.171262	0.763849
0.16731	0.705949		0.170343	0.766343		0.171534	0.744454		0.171309	0.764383
0.167362	0.705323		0.170384	0.766538		0.171585	0.743817		0.171354	0.76491
0.167399	0.705394		0.170425	0.765996		0.171627	0.742499		0.171387	0.765263
0.16744	0.704287		0.170477	0.766187		0.171666	0.742407		0.171435	0.76618
0.167481	0.704013		0.170515	0.766336		0.171702	0.742106		0.171479	0.76425
0.167524	0.702682		0.170565	0.765406		0.171739	0.741407		0.171538	0.763229
0.167575	0.702041		0.170615	0.764443		0.171787	0.741416		0.171595	0.763908
0.167637	0.701076		0.170656	0.76413		0.171832	0.740566		0.171643	0.763672
0.167694	0.700559		0.170701	0.763808		0.171875	0.739624		0.171678	0.762792
0.167737	0.701225		0.170739	0.763415		0.17193	0.740334		0.171726	0.762022
0.167774	0.700749		0.170781	0.761834		0.171984	0.741283		0.171775	0.76199
0.167812	0.701395		0.170811	0.762822		0.172029	0.741761		0.171816	0.761566
0.167856	0.702241		0.170861	0.763277		0.172066	0.742756		0.17186	0.762615
0.167895	0.70127		0.170907	0.762516		0.172115	0.742699		0.171898	0.764425
0.167938	0.701117		0.170948	0.761543		0.172165	0.742414		0.171943	0.764467
0.167984	0.700818		0.171001	0.760576		0.172203	0.742431		0.171996	0.763305
0.168027	0.700556		0.171046	0.761439		0.172239	0.742755		0.172053	0.762921
0.168066	0.700284		0.171091	0.760125		0.172277	0.743093		0.172093	0.763568
0.168104	0.698598		0.171131	0.759792		0.172318	0.742381		0.172131	0.762681
0.168143	0.698873		0.171174	0.759167		0.172361	0.741694		0.172176	0.76414
0.168191	0.697588		0.171213	0.759725		0.172408	0.740173		0.172221	0.764124
0.168232	0.697934		0.171262	0.758771		0.172468	0.740586		0.172258	0.764617
0.168278	0.697762		0.171312	0.757989		0.172514	0.740039		0.172294	0.764647
0.168314	0.6969		0.171366	0.757885		0.172554	0.739785		0.172333	0.763576
0.168352	0.696834		0.171414	0.757596		0.172595	0.739486		0.172382	0.762986
0.168386	0.696771		0.17146	0.757334		0.172644	0.739558		0.172435	0.762894
0.168425	0.697219		0.171514	0.757509		0.172685	0.739741		0.172469	0.763012
0.168471	0.69619		0.171563	0.757085		0.172731	0.740817		0.172511	0.762534
0.168526	0.69778		0.17161	0.757024		0.172782	0.741532		0.172562	0.76224
0.168573	0.697119		0.171662	0.757228		0.172829	0.740804		0.172599	0.761635
0.168614	0.698068		0.171712	0.755701		0.172875	0.740168		0.172651	0.761157
0.168658	0.698162		0.171751	0.754756		0.172914	0.740698		0.172688	0.762177
0.168708	0.699416		0.17179	0.75366		0.172956	0.742106		0.172741	0.762409
0.168757	0.700911		0.171831	0.753018		0.172993	0.744237		0.172788	0.762626
0.168807	0.70176		0.171875	0.753232		0.173031	0.742904		0.172834	0.761522
0.168861	0.702394		0.171926	0.752539		0.173071	0.744313		0.172886	0.760092
0.168907	0.702824		0.171983	0.752156		0.173114	0.7446		0.172936	0.75979
0.168944	0.702824		0.172032	0.750935		0.173167	0.744176		0.172978	0.759876
0.168999	0.703687		0.172089	0.750426		0.173213	0.744188		0.173014	0.759388
0.169057	0.705025		0.172128	0.750398		0.173254	0.745585		0.173058	0.759712
0.169102	0.706652		0.172171	0.750128		0.173302	0.746357		0.173102	0.759152
0.16914	0.707029		0.172224	0.750441		0.173344	0.746907		0.173146	0.758735
0.169174	0.707879		0.172267	0.750514		0.173406	0.746353		0.173185	0.757373
0.169221	0.709267		0.172307	0.749929		0.173468	0.74555		0.173242	0.757486
0.169265	0.709085		0.172345	0.749522		0.173516	0.744918		0.173291	0.757156
0.169307	0.708522		0.172386	0.749669		0.17356	0.744449		0.173341	0.755868
0.169352	0.709116		0.172419	0.750215		0.173593	0.745062		0.173385	0.756208
0.169385	0.71071		0.172466	0.750827		0.173639	0.744013		0.173426	0.755699
0.169414	0.710736		0.172499	0.750418		0.173684	0.745937		0.173464	0.755889
0.169447	0.711432		0.172537	0.750535		0.173722	0.7465		0.173513	0.754593
0.169487	0.711751		0.172578	0.749877		0.173768	0.747513		0.173557	0.753488
0.16953	0.711571		0.172623	0.750369		0.173818	0.746066		0.173607	0.754119
0.169564	0.712473		0.172656	0.750533		0.173862	0.745413		0.173653	0.753561
0.16961	0.713947		0.172694	0.750432		0.173901	0.746519		0.173699	0.753382
0.169658	0.714534		0.172739	0.751053		0.173928	0.747217		0.173736	0.752067
0.169709	0.715305		0.172778	0.751641		0.17396	0.748666		0.173789	0.752335
0.16975	0.715591		0.17282	0.752221		0.174003	0.748586		0.173832	0.752118
0.169792	0.716572		0.172856	0.752276		0.174065	0.749756		0.173874	0.752859
0.169834	0.715581		0.172892	0.752173		0.174118	0.750116		0.173926	0.751735
0.169882	0.715878		0.172938	0.752354		0.174162	0.749611		0.173969	0.751019
0.169934	0.715988		0.172988	0.751369		0.174193	0.750176		0.174011	0.750478
0.169982	0.717573		0.173031	0.752467		0.174248	0.750634		0.174047	0.749981
0.170021	0.716852		0.17307	0.752455		0.174296	0.750577		0.174087	0.749083
0.170066	0.716058		0.173119	0.752618		0.174343	0.751017		0.174126	0.748497
0.170114	0.714799		0.173165	0.753265		0.174395	0.752108		0.174166	0.748087
0.170159	0.714012		0.173215	0.753448		0.174449	0.752427		0.174206	0.748247
0.170197	0.713275		0.173259	0.752662		0.174497	0.752257		0.174257	0.748488
0.170233	0.713467		0.173305	0.753049		0.174534	0.752223		0.174306	0.748669
0.170256	0.710148		0.173356	0.753598		0.174566	0.751907		0.174346	0.74978
0.170292	0.709934		0.173405	0.753229		0.174617	0.752265		0.174395	0.749432
0.170337	0.709463		0.173443	0.753291		0.174652	0.752536		0.17444	0.751002
0.170375	0.707814		0.173481	0.752825		0.174687	0.752734		0.174481	0.751672
0.170424	0.707428		0.173523	0.753391		0.17473	0.752672		0.174525	0.75164
0.170465	0.707666		0.173565	0.753336		0.174766	0.753073		0.174577	0.752538
0.170507	0.706806		0.173607	0.751857		0.17481	0.753699		0.174624	0.752327
0.170542	0.70635		0.173649	0.752686		0.174858	0.753891		0.174673	0.753032
0.170587	0.706596		0.173693	0.753758		0.174907	0.75282		0.174726	0.752641
0.170628	0.706597		0.173728	0.754148		0.174953	0.753115		0.174767	0.752421
0.170668	0.706764		0.173769	0.754539		0.174988	0.751841		0.174812	0.75251
0.170715	0.707264		0.173812	0.753876		0.175029	0.751736		0.174849	0.752673
0.170762	0.706675		0.173856	0.754545		0.175077	0.750672		0.174887	0.751971
0.170804	0.706682		0.173893	0.754821		0.175125	0.750547		0.174933	0.7511
0.170853	0.706128		0.17395	0.755062		0.175176	0.750598		0.174984	0.751909
0.170895	0.70604		0.174011	0.756071		0.175219	0.750377		0.175026	0.752358
0.170926	0.705234		0.174058	0.756022		0.175265	0.750388		0.17507	0.7516
0.170975	0.704506		0.174104	0.756858		0.175319	0.749917		0.175097	0.750762
0.171025	0.705214		0.174139	0.757128		0.175361	0.74964		0.175137	0.751461
0.171063	0.704726		0.174192	0.756607		0.175419	0.749798		0.175178	0.752091
0.171121	0.705233		0.174228	0.75842		0.175457	0.750508		0.175225	0.752281
0.171167	0.704512		0.17427	0.759617		0.1755	0.751233		0.175269	0.75182
0.171213	0.703508		0.174317	0.760082		0.175538	0.751998		0.175314	0.752833
0.171257	0.702875		0.174353	0.760817		0.175582	0.751501		0.175367	0.753987
0.171295	0.704057		0.174392	0.762345		0.17563	0.750719		0.175412	0.754437
0.171335	0.703261		0.174425	0.763782		0.175671	0.751248		0.175454	0.754554
0.171375	0.703917		0.174464	0.764612		0.175703	0.752078		0.175495	0.754665
0.171425	0.703366		0.174512	0.764549		0.175758	0.751564		0.175545	0.754916
0.171491	0.703894		0.174553	0.764728		0.175807	0.752689		0.175591	0.755037
0.171529	0.704171		0.174597	0.764431		0.17584	0.752221		0.175632	0.755471
0.171566	0.704672		0.174648	0.763855		0.175882	0.750843		0.175669	0.756699
0.171601	0.703945		0.174703	0.764394		0.175913	0.750358		0.175711	0.756928
0.171645	0.702742		0.174756	0.764395		0.175954	0.750546		0.175738	0.757633
0.17169	0.70225		0.174804	0.763708		0.176005	0.750643		0.175784	0.757406
0.171738	0.701064		0.174841	0.763861		0.176049	0.751171		0.175828	0.75753
0.171789	0.700247		0.174878	0.764678		0.176105	0.75247		0.175874	0.759027
0.171831	0.700376		0.174918	0.764426		0.176153	0.751687		0.175914	0.759124
0.171866	0.700025		0.174957	0.764094		0.176198	0.75151		0.175944	0.760888
0.171906	0.700603		0.175	0.763629		0.176245	0.751487		0.175993	0.761798
0.171943	0.701699		0.175034	0.763977		0.176288	0.750371		0.176038	0.762168
0.171985	0.701877		0.175077	0.764528		0.176326	0.75162		0.176081	0.762995
0.172027	0.702567		0.175128	0.7648		0.176362	0.752481		0.176127	0.763276
0.172071	0.702767		0.175166	0.765984		0.176396	0.752015		0.176166	0.764363
0.172111	0.702914		0.17521	0.767264		0.176433	0.751147		0.176215	0.766272
0.172158	0.701791		0.175261	0.766621		0.176465	0.750565		0.176266	0.766915
0.172199	0.701249		0.175302	0.766106		0.176506	0.749762		0.176298	0.767146
0.172243	0.701951		0.175335	0.765073		0.176552	0.75031		0.17634	0.766512
0.172286	0.701933		0.175384	0.765208		0.176591	0.749538		0.176375	0.766512
0.172323	0.702082		0.175426	0.764556		0.176639	0.748654		0.176421	0.766466
0.172357	0.701527		0.175464	0.763848		0.176676	0.748201		0.176465	0.766558
0.172398	0.700688		0.175501	0.764485		0.176711	0.748013		0.176509	0.766481
0.172436	0.700904		0.175549	0.763992		0.176748	0.748421		0.176553	0.766563
0.172481	0.700963		0.1756	0.764525		0.176795	0.748029		0.176598	0.766413
0.172514	0.701113		0.17564	0.763431		0.176839	0.747489		0.176648	0.766503
0.172556	0.701592		0.175682	0.763773		0.176893	0.747932		0.176703	0.76617
0.172618	0.701432		0.175726	0.763761		0.176933	0.747676		0.176757	0.766051
0.172668	0.702081		0.175763	0.763065		0.176979	0.74845		0.176795	0.765646
0.172708	0.704511		0.1758	0.762335		0.177028	0.749232		0.176837	0.765458
0.172746	0.705623		0.175843	0.762036		0.177061	0.750211		0.176877	0.765155
0.172788	0.705598		0.175882	0.761642		0.177099	0.75101		0.176919	0.764974
0.172838	0.707087		0.175919	0.760174		0.177153	0.750089		0.176953	0.765409
0.172877	0.70715		0.175964	0.759659		0.177197	0.750544		0.176984	0.765862
0.172918	0.70712		0.176017	0.758853		0.177244	0.751343		0.177015	0.766594
0.172966	0.707532		0.176068	0.759365		0.177282	0.751628		0.17705	0.766734
0.172996	0.709548		0.176124	0.758944		0.177337	0.752439		0.177095	0.767327
0.173035	0.709515		0.176175	0.758753		0.177384	0.751637		0.177133	0.767517
0.173077	0.708093		0.176219	0.759262		0.177429	0.750952		0.177172	0.767025
0.173115	0.708508		0.176264	0.759468		0.177468	0.752133		0.177202	0.76719
0.173157	0.707982		0.176301	0.759354		0.177514	0.752731		0.177244	0.766598
0.173192	0.708183		0.176331	0.759164		0.177548	0.753508		0.177281	0.766388
0.173223	0.708537		0.176373	0.759448		0.177597	0.754282		0.177328	0.766261
0.173254	0.709685		0.176421	0.760375		0.177639	0.754706		0.177383	0.765589
0.173282	0.709344		0.176458	0.759622		0.17767	0.754215		0.177435	0.765276
0.173325	0.708847		0.176494	0.759081		0.177704	0.754192		0.177474	0.764773
0.173369	0.709338		0.176528	0.759387		0.177746	0.753967		0.177508	0.764233
0.173414	0.709845		0.17657	0.758548		0.177782	0.75406		0.177558	0.764668
0.17345	0.710013		0.176614	0.758143		0.177839	0.754003		0.177619	0.764438
0.173488	0.711504		0.176657	0.759059		0.177883	0.755036		0.17767	0.765034
0.173532	0.712864		0.176701	0.760118		0.177924	0.755968		0.177708	0.765962
0.173579	0.7136		0.176749	0.759564		0.177968	0.756635		0.177752	0.765902
0.173613	0.71324		0.176797	0.759996		0.178012	0.757741		0.177789	0.766601
0.173659	0.712565		0.176831	0.76088		0.178047	0.756699		0.177827	0.765181
0.173703	0.712512		0.176867	0.761127		0.178086	0.7562		0.177873	0.765439
0.173741	0.712603		0.176913	0.761871		0.178126	0.755556		0.177906	0.76542
0.17378	0.712489		0.176957	0.761416		0.178167	0.757181		0.177952	0.765519
0.173814	0.712338		0.176993	0.761847		0.178221	0.757249		0.177993	0.764397
0.173855	0.71144		0.177037	0.761936		0.178266	0.757198		0.178038	0.764001
0.173893	0.712244		0.177077	0.762249		0.17832	0.756503		0.178078	0.764222
0.173926	0.711663		0.177122	0.761233		0.178361	0.756055		0.178124	0.763546
0.173961	0.711601		0.177174	0.760784		0.178406	0.755998		0.178162	0.763227
0.174012	0.711763		0.177225	0.760748		0.178439	0.755201		0.178199	0.761869
0.174047	0.713009		0.177259	0.761444		0.178462	0.756151		0.178246	0.762775
0.174092	0.71291		0.177296	0.761788		0.178505	0.756008		0.178288	0.762103
0.174133	0.712998		0.177331	0.762943		0.178553	0.756051		0.178332	0.761732
0.174168	0.712537		0.177371	0.762903		0.178598	0.757352		0.178376	0.761559
0.174209	0.711563		0.177424	0.762505		0.178657	0.75755		0.178424	0.761728
0.174264	0.711262		0.177465	0.762505		0.178714	0.757247		0.178461	0.762011
0.174318	0.7117		0.177508	0.762893		0.178748	0.755264		0.178519	0.763036
0.174366	0.71302		0.177547	0.762692		0.178785	0.755323		0.178569	0.763596
0.174407	0.712041		0.1776	0.763751		0.178827	0.755627		0.178599	0.763279
0.174455	0.712081		0.177638	0.764746		0.178863	0.755451		0.178632	0.764303
0.1745	0.713457		0.177669	0.765257		0.178896	0.754717		0.17868	0.763562
0.174538	0.71305		0.177715	0.76567		0.178931	0.753936		0.178731	0.764672
0.174584	0.712825		0.177758	0.765273		0.178962	0.754496		0.178775	0.764752
0.174626	0.714301		0.177796	0.766244		0.179002	0.754351		0.178815	0.764051
0.174681	0.714523		0.177835	0.767029		0.179032	0.754159		0.178856	0.764317
0.174719	0.716314		0.177867	0.767048		0.179065	0.752832		0.178899	0.763531
0.174751	0.716482		0.177899	0.767448		0.179102	0.751289		0.178943	0.763766
0.174797	0.716787		0.177932	0.767079		0.179137	0.751146		0.17899	0.763348
0.174834	0.716975		0.177977	0.767235		0.179188	0.751026		0.17904	0.762167
0.174872	0.717919		0.178018	0.76711		0.179246	0.750435		0.179079	0.761941
0.174914	0.717607		0.178065	0.767288		0.17929	0.751062		0.179119	0.760994
0.174952	0.716278		0.178102	0.767947		0.179333	0.751122		0.179159	0.76078
0.174999	0.716404		0.178139	0.767309		0.179374	0.752181		0.179204	0.761107
0.175039	0.715744		0.178175	0.768133		0.179414	0.751711		0.179241	0.762143
0.175085	0.715249		0.178215	0.768045		0.179453	0.751852		0.179294	0.761453
0.175124	0.716447		0.178263	0.768582		0.179497	0.751471		0.179329	0.761384
0.175169	0.717123		0.178303	0.768764		0.179544	0.750585		0.179362	0.761765
0.17521	0.717003		0.17834	0.76889		0.17959	0.751184		0.17941	0.763302
0.175243	0.71706		0.178377	0.769441		0.179641	0.750973		0.179455	0.762643
0.175282	0.717865		0.178421	0.769826		0.179693	0.751687		0.179496	0.762855
0.175328	0.717228		0.178454	0.769248		0.179737	0.75104		0.179531	0.76342
0.175366	0.718756		0.178499	0.770254		0.179784	0.75149		0.17957	0.764252
0.175404	0.718125		0.178546	0.770589		0.179828	0.751973		0.179614	0.763946
0.175443	0.717307		0.1786	0.769584		0.179866	0.752048		0.179655	0.764099
0.175482	0.715014		0.178643	0.767917		0.179904	0.752111		0.179687	0.76401
0.175529	0.716531		0.178682	0.768352		0.179947	0.751484		0.179729	0.764028
0.175568	0.715377		0.178725	0.767708		0.179995	0.75239		0.179784	0.763885
0.175603	0.716252		0.178766	0.768031		0.180041	0.752504		0.179829	0.763531
0.175642	0.71648		0.178806	0.76761		0.180069	0.751675		0.179866	0.763059
0.175679	0.716277		0.178851	0.767874		0.180108	0.752243		0.1799	0.763469
0.175724	0.715557		0.178893	0.767539		0.180153	0.752719		0.179939	0.76279
0.175761	0.715681		0.178935	0.768225		0.180195	0.752957		0.179968	0.763151
0.175799	0.716984		0.178979	0.767867		0.180229	0.752366		0.180017	0.762735
0.175844	0.716509		0.17902	0.767695		0.180271	0.752014		0.180054	0.763013
0.175884	0.716256		0.179057	0.767205		0.18031	0.751432		0.180091	0.763017
0.175922	0.716337		0.179096	0.766532		0.180349	0.750651		0.180118	0.763136
0.17595	0.715557		0.179143	0.76617		0.180392	0.750128		0.180174	0.763665
0.175988	0.715361		0.17918	0.767572		0.180422	0.749815		0.180214	0.762988
0.176028	0.714858		0.179213	0.768555		0.180452	0.749177		0.180256	0.763762
0.17606	0.712862		0.179261	0.767895		0.180492	0.749516		0.180297	0.762944
0.176098	0.71299		0.179293	0.76704		0.180532	0.749203		0.180333	0.762544
0.176139	0.712661		0.179337	0.766309		0.180583	0.748658		0.180367	0.762831
0.176181	0.711662		0.179378	0.765094		0.180631	0.748757		0.180401	0.762464
0.176218	0.711558		0.179418	0.765476		0.180673	0.748156		0.180438	0.761308
0.176262	0.710948		0.179471	0.765276		0.180714	0.74715		0.18047	0.761228
0.176301	0.710156		0.179506	0.7649		0.180762	0.747898		0.180509	0.76112
0.17634	0.709352		0.179548	0.765755		0.1808	0.747679		0.180552	0.759924
0.176387	0.708435		0.17959	0.76501		0.180853	0.748744		0.180595	0.760806
0.176428	0.707901		0.179629	0.76603		0.180896	0.749481		0.180644	0.7619
0.176475	0.707535		0.179668	0.765016		0.180944	0.750047		0.180689	0.761005
0.176515	0.708094		0.179722	0.764719		0.180995	0.750377		0.180727	0.761382
0.176545	0.709128		0.17976	0.764953		0.181036	0.750354		0.180764	0.761831
0.176583	0.709376		0.179793	0.764556		0.181081	0.750973		0.180805	0.761169
0.176634	0.710375		0.179829	0.764364		0.181121	0.752344		0.180844	0.761006
0.176677	0.7104		0.179887	0.765817		0.181163	0.752058		0.180897	0.761304
0.176716	0.710494		0.179924	0.767732		0.181196	0.752628		0.180943	0.761041
0.176758	0.711381		0.179957	0.768196		0.181234	0.752701		0.180984	0.761378
0.17679	0.710345		0.180002	0.769031		0.181273	0.753064		0.181014	0.762175
0.176826	0.710011		0.18005	0.768441		0.181313	0.753183		0.181054	0.762932
0.176872	0.710437		0.180093	0.768402		0.181356	0.753472		0.181096	0.763149
0.176911	0.710711		0.180132	0.76862		0.181401	0.75451		0.181134	0.763026
0.176955	0.710202		0.180173	0.768648		0.181451	0.754077		0.181181	0.762898
0.176995	0.710784		0.180205	0.767811		0.181487	0.754473		0.181223	0.763694
0.177038	0.710388		0.180247	0.767662		0.181518	0.755495		0.181272	0.764004
0.177077	0.707977		0.180286	0.767184		0.181554	0.755089		0.181304	0.763546
0.177115	0.7087		0.180321	0.766794		0.181592	0.755794		0.181342	0.763179
0.177163	0.709819		0.180374	0.765972		0.181639	0.755596		0.181375	0.76334
0.177202	0.709752		0.180418	0.764902		0.181675	0.755919		0.181414	0.764029
0.177246	0.708546		0.180457	0.764519		0.181706	0.755789		0.181459	0.764511
0.177283	0.709116		0.1805	0.764768		0.181748	0.756332		0.181503	0.765936
0.177322	0.70856		0.180539	0.765368		0.181793	0.756664		0.181533	0.766147
0.177373	0.70844		0.180575	0.765264		0.181824	0.756396		0.181578	0.767259
0.177412	0.709593		0.180611	0.765816		0.181862	0.757052		0.181631	0.76696
0.177446	0.710509		0.180649	0.76635		0.181898	0.757134		0.181674	0.767386
0.177477	0.710706		0.180681	0.76578		0.181929	0.756675		0.181709	0.768391
0.177509	0.710206		0.180718	0.765645		0.181964	0.756283		0.181736	0.769279
0.177542	0.710517		0.180759	0.766107		0.181995	0.757237		0.181769	0.769652
0.177579	0.710004		0.180794	0.765827		0.182045	0.757174		0.181818	0.769846
0.177622	0.709582		0.18083	0.766025		0.182085	0.756613		0.181868	0.769708
0.177653	0.708999		0.180867	0.766843		0.182125	0.756084		0.181911	0.770485
0.177696	0.707634		0.180913	0.76558		0.18217	0.755611		0.18195	0.769066
0.177745	0.708523		0.180949	0.766218		0.18221	0.756151		0.181998	0.769757
0.177783	0.70804		0.180994	0.766158		0.182244	0.756045		0.182034	0.770537
0.17782	0.708621		0.181038	0.765532		0.182274	0.755884		0.18207	0.772865
0.177862	0.709594		0.181081	0.76558		0.182314	0.755558		0.182109	0.773195
0.177904	0.708464		0.181123	0.76505		0.182362	0.756262		0.182147	0.774322
0.177941	0.709167		0.181159	0.765336		0.182399	0.756913		0.182182	0.77474
0.177984	0.709732		0.181196	0.764858		0.182437	0.757664		0.182218	0.775459
0.178026	0.709869		0.181233	0.764057		0.182477	0.758021		0.182271	0.774846
0.178063	0.710741		0.181272	0.764449		0.182513	0.757505		0.182316	0.7755
0.1781	0.710271		0.181311	0.764234		0.182553	0.757449		0.18235	0.776089
0.178144	0.709976		0.181351	0.764549		0.182594	0.756535		0.182393	0.775565
0.178191	0.710797		0.181389	0.764541		0.182631	0.756605		0.182441	0.775496
0.178234	0.711407		0.181435	0.764758		0.182678	0.756734		0.182482	0.775988
0.178274	0.712092		0.181472	0.764455		0.182715	0.75589		0.182521	0.775897
0.178306	0.713263		0.181508	0.765808		0.182743	0.755542		0.182566	0.776099
0.178337	0.713422		0.18155	0.765873		0.182789	0.755908		0.182607	0.775856
0.178375	0.713111		0.181595	0.76489		0.182828	0.756423		0.182645	0.775002
0.178413	0.712543		0.181639	0.765585		0.18286	0.755835		0.182678	0.774178
0.17845	0.713919		0.181686	0.765252		0.182902	0.754528		0.182716	0.775083
0.178483	0.714236		0.181728	0.764228		0.182956	0.755006		0.182755	0.774778
0.178514	0.713215		0.181771	0.763162		0.183006	0.755306		0.182808	0.774523
0.178549	0.712107		0.181814	0.762459		0.183053	0.755672		0.182845	0.773524
0.178593	0.713481		0.181858	0.762504		0.183089	0.754669		0.182882	0.773346
0.178632	0.712888		0.181905	0.761677		0.183135	0.754145		0.182917	0.773865
0.178665	0.713207		0.181945	0.760647		0.183174	0.754119		0.182957	0.773403
0.178696	0.712707		0.181978	0.760413		0.183223	0.754718		0.182994	0.772489
0.17874	0.713103		0.182013	0.760363		0.183258	0.755315		0.18304	0.772619
0.178786	0.712315		0.182051	0.76004		0.183294	0.754617		0.183091	0.772358
0.17883	0.711501		0.182088	0.760142		0.183338	0.754501		0.183135	0.772777
0.178873	0.710831		0.182129	0.760914		0.183379	0.754901		0.183174	0.77298
0.17891	0.710887		0.182172	0.761349		0.183414	0.754751		0.183219	0.773101
0.17894	0.712261		0.182225	0.761424		0.183453	0.755897		0.18327	0.772512
0.178982	0.711952		0.182257	0.762124		0.183489	0.755289		0.183306	0.77162
0.179017	0.712143		0.182293	0.762305		0.18353	0.755965		0.183339	0.771381
0.179056	0.713231		0.182323	0.763773		0.183576	0.757544		0.18337	0.771439
0.179093	0.71295		0.182367	0.763815		0.183619	0.757817		0.183411	0.771973
0.179124	0.712578		0.18241	0.763926		0.183664	0.757978		0.183458	0.771751
0.179163	0.712868		0.182446	0.763913		0.183714	0.757184		0.183504	0.771391
0.179208	0.712981		0.182483	0.763501		0.18376	0.75757		0.183545	0.77126
0.17925	0.71152		0.182513	0.764145		0.183808	0.757837		0.183574	0.770693
0.179293	0.711307		0.182557	0.764659		0.183844	0.758666		0.183607	0.769821
0.179333	0.711005		0.182595	0.763076		0.183893	0.75879		0.183645	0.769896
0.179371	0.710897		0.182624	0.763729		0.183933	0.758464		0.183696	0.769239
0.179408	0.709705		0.182664	0.76419		0.183969	0.757694		0.183737	0.768392
0.179439	0.711724		0.182717	0.765509		0.184007	0.75744		0.183772	0.768714
0.179478	0.711062		0.18275	0.765119		0.184047	0.757697		0.183815	0.768965
0.179516	0.711263		0.182789	0.765748		0.18409	0.75637		0.183857	0.768699
0.179551	0.709548		0.182822	0.766393		0.184131	0.755906		0.183899	0.768485
0.179586	0.707625		0.182865	0.766193		0.184167	0.755709		0.183945	0.768948
0.179626	0.706519		0.182909	0.765142		0.1842	0.75439		0.183983	0.768575
0.179669	0.705843		0.182949	0.765976		0.184233	0.754241		0.184014	0.76905
0.17971	0.706028		0.182988	0.765387		0.184264	0.753959		0.184048	0.769883
0.179756	0.704458		0.183026	0.766375		0.184314	0.753735		0.184076	0.769516
0.179811	0.704224		0.183061	0.766824		0.184351	0.753895		0.18411	0.769494
0.179847	0.704999		0.183104	0.76792		0.184388	0.753808		0.184157	0.769301
0.179889	0.704206		0.183142	0.76827		0.184426	0.753347		0.184199	0.76953
0.179928	0.704433		0.183175	0.768748		0.184469	0.75351		0.184242	0.7689
0.179963	0.704401		0.18321	0.767798		0.184502	0.75305		0.184277	0.769338
0.179995	0.704187		0.183251	0.767657		0.184549	0.753796		0.184309	0.769091
0.180027	0.703891		0.183294	0.768808		0.184593	0.754359		0.184338	0.76916
0.180067	0.70222		0.183333	0.770445		0.184626	0.753574		0.184373	0.76887
0.1801	0.701181		0.183369	0.771714		0.184661	0.754421		0.184407	0.769298
0.18014	0.700653		0.183404	0.771824		0.184693	0.75447		0.184446	0.769309
0.180183	0.700756		0.183444	0.770941		0.18473	0.755215		0.184479	0.768975
0.180229	0.700876		0.183475	0.771995		0.184771	0.755445		0.184525	0.768659
0.180269	0.701098		0.183517	0.772849		0.184815	0.754752		0.184567	0.7688
0.180305	0.700377		0.18356	0.77403		0.184854	0.754441		0.184604	0.769007
0.180334	0.700516		0.183587	0.774706		0.184892	0.753736		0.184644	0.76767
0.180364	0.701711		0.183619	0.773913		0.184936	0.753953		0.184678	0.76661
0.180413	0.701603		0.183659	0.775365		0.184971	0.75435		0.184715	0.767265
0.180465	0.700722		0.183693	0.776623		0.185007	0.753858		0.184753	0.767735
0.180503	0.700062		0.183731	0.777016		0.185044	0.75432		0.184801	0.767693
0.180542	0.698831		0.183779	0.777336		0.185074	0.754134		0.184837	0.768023
0.180598	0.698899		0.183829	0.778215		0.185108	0.754532		0.184872	0.768455
0.180635	0.69782		0.183865	0.777256		0.185139	0.754226		0.184918	0.768548
0.18067	0.697868		0.183902	0.775452		0.185172	0.754789		0.184949	0.768147
0.180696	0.697144		0.18394	0.775827		0.185214	0.753831		0.184994	0.768041
0.180737	0.697048		0.183976	0.775175		0.185267	0.753848		0.185035	0.767454
0.180776	0.697134		0.184018	0.775857		0.185308	0.753452		0.185077	0.767683
0.180819	0.697256		0.184061	0.774968		0.185356	0.753528		0.185124	0.76773
0.180856	0.695734		0.184103	0.775331		0.185387	0.753052		0.185164	0.768872
0.180897	0.696007		0.184143	0.7755		0.185419	0.75304		0.185203	0.769384
0.180937	0.696238		0.184191	0.776989		0.185464	0.753825		0.185243	0.769007
0.180975	0.695387		0.184228	0.77653		0.185502	0.754218		0.185289	0.770038
0.181016	0.696985		0.184272	0.776111		0.185548	0.755084		0.185328	0.770643
0.18105	0.695415		0.184311	0.776496		0.185594	0.754412		0.185368	0.771248
0.181083	0.694693		0.184351	0.777261		0.185629	0.754727		0.1854	0.772266
0.181117	0.694048		0.184396	0.77873		0.18568	0.754359		0.185438	0.772097
0.181148	0.695044		0.184439	0.778822		0.185728	0.753898		0.185487	0.772522
0.181193	0.695453		0.184466	0.778565		0.185763	0.753541		0.185533	0.772436
0.181228	0.695879		0.184496	0.778286		0.185802	0.753036		0.185581	0.773264
0.181265	0.695207		0.184531	0.777422		0.185839	0.75428		0.18562	0.773479
0.181302	0.695272		0.184565	0.777178		0.185871	0.753993		0.185653	0.77452
0.181333	0.696544		0.184595	0.777065		0.18591	0.753705		0.185689	0.774445
0.181375	0.696518		0.18464	0.776188		0.185951	0.754791		0.185722	0.775103
0.181418	0.697429		0.184683	0.778391		0.185984	0.756169		0.185756	0.775146
0.181458	0.697222		0.184728	0.779076		0.186017	0.755456		0.185787	0.776139
0.181494	0.69693		0.184775	0.77864		0.186051	0.755738		0.185831	0.776623
0.181533	0.697397		0.184819	0.777241		0.186095	0.756122		0.185865	0.777351
0.181575	0.698227		0.184856	0.77682		0.186137	0.757262		0.185911	0.777683
0.181612	0.698944		0.184895	0.777074		0.186172	0.757785		0.185955	0.779207
0.181652	0.699386		0.184934	0.775683		0.186209	0.757145		0.185997	0.779461
0.181679	0.699385		0.184968	0.775379		0.18624	0.757686		0.186032	0.78
0.181712	0.699617		0.185008	0.775862		0.186269	0.757958		0.186067	0.778329
0.181748	0.699419		0.185041	0.775305		0.186307	0.758321		0.186107	0.777275
0.181786	0.700909		0.185071	0.775029		0.186346	0.758649		0.186155	0.776997
0.181814	0.700923		0.185106	0.775195		0.18639	0.758276		0.186189	0.776049
0.181844	0.700886		0.185154	0.774952		0.186438	0.75744		0.186217	0.775972
0.181885	0.700938		0.185204	0.77636		0.186478	0.757996		0.186251	0.776554
0.181933	0.701728		0.185234	0.775948		0.186519	0.758125		0.186283	0.775884
0.181966	0.702854		0.185274	0.775522		0.186549	0.759106		0.186325	0.774714
0.182006	0.703585		0.185311	0.774327		0.186577	0.759071		0.186363	0.774248
0.18204	0.70442		0.185339	0.773936		0.186612	0.759198		0.186397	0.774022
0.182076	0.703866		0.185378	0.773763		0.186654	0.758898		0.186443	0.772823
0.182114	0.70384		0.185417	0.773263		0.186691	0.758532		0.18648	0.772884
0.182151	0.703296		0.185458	0.773068		0.186734	0.75846		0.186521	0.773794
0.182185	0.704114		0.185493	0.773253		0.186764	0.758159		0.186563	0.773931
0.182222	0.70447		0.185537	0.772632		0.186804	0.75835		0.186599	0.774384
0.182263	0.705462		0.185576	0.772226		0.186848	0.759059		0.186632	0.774211
0.182302	0.705922		0.185613	0.771917		0.186901	0.760633		0.186668	0.77343
0.182335	0.705808		0.185653	0.772008		0.186944	0.761256		0.186707	0.772456
0.182372	0.706888		0.1857	0.771951		0.186982	0.76132		0.186738	0.77319
0.182418	0.710204		0.185739	0.771822		0.18702	0.760932		0.186778	0.772612
0.18245	0.710539		0.185772	0.771538		0.187068	0.760944		0.186811	0.771885
0.182477	0.711312		0.185812	0.771919		0.187112	0.761255		0.186844	0.771184
0.182511	0.713014		0.185843	0.77179		0.187142	0.761066		0.186885	0.771287
0.182555	0.712372		0.185882	0.77235		0.187174	0.762076		0.186927	0.772892
0.182583	0.713631		0.185928	0.772291		0.187227	0.762211		0.186968	0.773057
0.182621	0.714247		0.185959	0.773263		0.187269	0.763436		0.187011	0.772373
0.182657	0.714774		0.185998	0.773369		0.187307	0.764152		0.187046	0.772251
0.182692	0.715212		0.186036	0.773872		0.187341	0.764953		0.187078	0.771978
0.182725	0.715871		0.186074	0.773283		0.187383	0.765305		0.187114	0.772087
0.182763	0.71606		0.186114	0.772581		0.187417	0.764571		0.187161	0.773597
0.182799	0.716028		0.186153	0.772621		0.187451	0.765011		0.187196	0.774024
0.18284	0.716752		0.1862	0.772637		0.187484	0.765386		0.187229	0.773953
0.182883	0.717961		0.186233	0.771921		0.187519	0.762964		0.18726	0.773633
0.182923	0.717725		0.186278	0.771441		0.187556	0.762988		0.187303	0.77269
0.182951	0.716556		0.186315	0.771391		0.187597	0.7628		0.187341	0.77382
0.183	0.716383		0.186354	0.771821		0.187631	0.763423		0.187375	0.773727
0.183035	0.715878		0.186387	0.772669		0.18766	0.763524		0.187409	0.774764
0.183083	0.71744		0.186412	0.771984		0.187694	0.763737		0.187447	0.773801
0.183124	0.717228		0.186442	0.772279		0.18772	0.764073		0.187482	0.773714
0.183162	0.717129		0.18648	0.772769		0.187746	0.763415		0.187517	0.773887
0.183196	0.717172		0.186511	0.771997		0.187784	0.762808		0.187553	0.775085
0.183228	0.717822		0.186545	0.77175		0.187827	0.762997		0.187584	0.77454
0.183263	0.71666		0.186576	0.771883		0.187866	0.763626		0.18763	0.773216
0.183302	0.714934		0.186612	0.771573		0.187908	0.763079		0.187661	0.772791
0.18335	0.714714		0.186657	0.771121		0.187949	0.763951		0.187701	0.772262
0.183387	0.714997		0.186704	0.770796		0.187986	0.7642		0.187734	0.772812
0.183426	0.715254		0.186738	0.770705		0.188035	0.763056		0.187778	0.772532
0.183465	0.716335		0.186767	0.771102		0.188072	0.763898		0.187832	0.772976
0.183495	0.716209		0.186802	0.770685		0.188112	0.763275		0.187862	0.773513
0.18352	0.715451		0.186853	0.770359		0.188147	0.762307		0.187903	0.77292
0.183546	0.715449		0.186884	0.770136		0.188186	0.762543		0.187944	0.772841
0.183575	0.715628		0.186915	0.7692		0.188216	0.762259		0.187993	0.772053
0.18361	0.715173		0.186951	0.769231		0.188258	0.761599		0.188051	0.771467
0.183651	0.715112		0.187001	0.769296		0.188295	0.761532		0.188096	0.770361
0.183693	0.714547		0.187056	0.769823		0.188323	0.761708		0.188138	0.770879
0.183732	0.713323		0.187097	0.76929		0.188349	0.761561		0.188169	0.771129
0.183777	0.71249		0.187131	0.769299		0.188398	0.761454		0.188201	0.76993
0.183821	0.712362		0.187167	0.769397		0.188445	0.761513		0.188233	0.769012
0.183861	0.712356		0.187199	0.76812		0.1885	0.762313		0.188269	0.768463
0.183899	0.711631		0.187237	0.767673		0.188534	0.761096		0.18831	0.767996
0.183934	0.711		0.187277	0.768863		0.18857	0.760551		0.188339	0.769204
0.183969	0.709966		0.187312	0.769808		0.188612	0.759649		0.188379	0.768454
0.183997	0.70913		0.187358	0.770113		0.188648	0.760505		0.188421	0.76808
0.184033	0.707901		0.187391	0.770591		0.188688	0.760397		0.188471	0.767476
0.18407	0.708403		0.187423	0.769906		0.188741	0.760193		0.188525	0.768071
0.184095	0.708399		0.187453	0.770293		0.188784	0.760163		0.188571	0.768448
0.184134	0.706995		0.187492	0.771786		0.18883	0.759695		0.188607	0.76959
0.184179	0.707392		0.187531	0.771149		0.188862	0.759596		0.188644	0.769987
0.184228	0.707351		0.187576	0.770614		0.188894	0.759417		0.18869	0.768667
0.184268	0.707181		0.187618	0.770891		0.188927	0.758817		0.188724	0.768921
0.184306	0.707164		0.187654	0.771347		0.188957	0.758848		0.188758	0.76831
0.184347	0.707256		0.187692	0.77165		0.188984	0.757616		0.18879	0.767783
0.184403	0.707698		0.187727	0.772124		0.189014	0.758097		0.188825	0.767428
0.18445	0.707487		0.187761	0.772051		0.189053	0.757638		0.188852	0.768396
0.18449	0.707843		0.187796	0.77234		0.189085	0.757423		0.188888	0.768223
0.184528	0.708064		0.187824	0.773108		0.189129	0.75743		0.188928	0.767762
0.184565	0.708249		0.187862	0.773028		0.18918	0.757868		0.188963	0.768041
0.184605	0.707623		0.187891	0.773808		0.189216	0.756897		0.189005	0.768887
0.184646	0.707211		0.187921	0.772948		0.189256	0.756733		0.189037	0.769124
0.184676	0.70692		0.187959	0.772161		0.189295	0.756407		0.189078	0.768955
0.184704	0.705461		0.187994	0.771885		0.189331	0.755711		0.189117	0.769146
0.184743	0.706229		0.188033	0.771531		0.189359	0.754909		0.189154	0.768948
0.184775	0.7064		0.188074	0.771321		0.189397	0.754602		0.189184	0.770136
0.184803	0.707131		0.188099	0.771751		0.189446	0.755352		0.189221	0.769384
0.184836	0.707744		0.188141	0.771377		0.189482	0.755407		0.189261	0.769218
0.184876	0.708703		0.188185	0.770539		0.189516	0.755269		0.189295	0.76954
0.184911	0.709296		0.188236	0.771277		0.189559	0.755611		0.189334	0.77013
0.184949	0.709381		0.188265	0.771238		0.189598	0.756306		0.189372	0.770551
0.184981	0.709588		0.188301	0.770748		0.189643	0.756688		0.18941	0.770414
0.185012	0.709981		0.188335	0.770177		0.189676	0.755678		0.18944	0.770443
0.185045	0.709906		0.188375	0.769779		0.189704	0.755715		0.189479	0.770722
0.185079	0.708368		0.188411	0.769977		0.189739	0.755374		0.189506	0.771343
0.185119	0.708551		0.188453	0.770324		0.189775	0.755265		0.189534	0.770786
0.18515	0.707796		0.188504	0.768821		0.18981	0.754163		0.18959	0.771301
0.185183	0.707645		0.188552	0.768052		0.189853	0.755966		0.189638	0.770816
0.185217	0.708069		0.188585	0.768219		0.189887	0.756173		0.189673	0.770685
0.185254	0.707652		0.188624	0.768168		0.189938	0.756386		0.189703	0.771385
0.185281	0.70784		0.188656	0.767894		0.18998	0.756521		0.189737	0.770883
0.185311	0.708138		0.18869	0.767722		0.190017	0.75688		0.189764	0.770646
0.185344	0.708114		0.188724	0.768204		0.190047	0.757712		0.189792	0.771532
0.18538	0.709036		0.188762	0.768451		0.190085	0.758721		0.18983	0.771687
0.185417	0.709172		0.188793	0.767549		0.190131	0.759379		0.189868	0.771363
0.185458	0.709047		0.188828	0.768683		0.190171	0.759114		0.189906	0.77205
0.1855	0.709633		0.188865	0.769226		0.190199	0.758487		0.189944	0.771883
0.185541	0.709903		0.188906	0.768734		0.190231	0.757974		0.18997	0.772642
0.185581	0.710336		0.188944	0.769182		0.190268	0.759002		0.189998	0.772629
0.185617	0.711724		0.188973	0.769386		0.190302	0.758221		0.190033	0.773035
0.185644	0.711323		0.189006	0.769376		0.190338	0.759605		0.190073	0.773048
0.185673	0.711717		0.189042	0.770313		0.19037	0.759781		0.19012	0.773523
0.185707	0.712132		0.189084	0.771639		0.190409	0.759936		0.190154	0.773664
0.185743	0.712624		0.189121	0.772659		0.190451	0.760533		0.190187	0.774809
0.18578	0.713977		0.18917	0.772892		0.19049	0.761133		0.190227	0.775681
0.185814	0.713829		0.189196	0.773025		0.19053	0.761062		0.190257	0.776073
0.18585	0.71426		0.189225	0.773129		0.190565	0.761911		0.190296	0.775502
0.185892	0.71427		0.189257	0.772473		0.190593	0.762997		0.19033	0.775103
0.185927	0.7162		0.189291	0.772338		0.190626	0.763088		0.190357	0.775987
0.185955	0.717059		0.189326	0.772714		0.190664	0.762149		0.190394	0.775901
0.185991	0.717048		0.189361	0.772077		0.190694	0.762774		0.190435	0.77646
0.186034	0.717806		0.189404	0.773192		0.190741	0.762136		0.190485	0.777121
0.186073	0.718488		0.189447	0.775393		0.190776	0.763255		0.190534	0.77754
0.18611	0.718988		0.189485	0.775268		0.190813	0.763639		0.190579	0.778084
0.186142	0.719479		0.189519	0.775794		0.19084	0.764674		0.190619	0.77899
0.186182	0.72053		0.189558	0.77696		0.190874	0.765281		0.19066	0.780066
0.186211	0.72038		0.189605	0.777256		0.190909	0.765809		0.190694	0.779919
0.186248	0.720874		0.189637	0.776565		0.190949	0.76518		0.190723	0.778747
0.186283	0.720073		0.189675	0.777059		0.190979	0.765128		0.190762	0.777713
0.186319	0.719864		0.189718	0.776147		0.191014	0.765166		0.190794	0.778644
0.186351	0.71966		0.189755	0.776498		0.191062	0.76548		0.190832	0.778667
0.186383	0.719311		0.189794	0.776139		0.191097	0.76508		0.190867	0.778703
0.186423	0.719382		0.18982	0.776828		0.191129	0.76559		0.190903	0.778694
0.186462	0.718708		0.189856	0.777456		0.191174	0.766568		0.190936	0.778384
0.186492	0.720151		0.189899	0.777113		0.191216	0.76784		0.190968	0.779889
0.186524	0.721027		0.189933	0.777042		0.191244	0.767416		0.191001	0.780201
0.186572	0.719644		0.189962	0.777326		0.19128	0.768217		0.191031	0.780209
0.186609	0.720232		0.189997	0.777406		0.191322	0.769314		0.191066	0.780834
0.186642	0.720603		0.19003	0.778068		0.191368	0.769645		0.191102	0.780388
0.186676	0.721605		0.190064	0.778214		0.191401	0.769422		0.19114	0.780499
0.186719	0.721286		0.190105	0.776646		0.191434	0.769108		0.191176	0.779208
0.186751	0.720005		0.190143	0.776666		0.191479	0.768974		0.191212	0.780316
0.18679	0.719578		0.190176	0.776239		0.191518	0.76864		0.191242	0.780674
0.186832	0.718558		0.190201	0.775749		0.191544	0.769039		0.191272	0.78072
0.186872	0.718484		0.190242	0.776005		0.191582	0.769573		0.191307	0.780371
0.186913	0.71862		0.190289	0.775651		0.191613	0.769333		0.191347	0.780435
0.18695	0.718731		0.190323	0.774437		0.19164	0.769411		0.191392	0.780602
0.186988	0.719095		0.19036	0.774741		0.19168	0.769573		0.191433	0.780298
0.187024	0.718786		0.190391	0.774724		0.191721	0.768355		0.191478	0.780315
0.187051	0.719027		0.190423	0.774645		0.191747	0.768267		0.191521	0.779865
0.187086	0.719634		0.190453	0.774391		0.19177	0.769587		0.191568	0.779795
0.187126	0.718041		0.190492	0.775736		0.191808	0.767905		0.191604	0.779011
0.187159	0.717496		0.190529	0.775504		0.191843	0.768139		0.191643	0.778272
0.187195	0.716677		0.190568	0.776009		0.191877	0.767883		0.191678	0.777839
0.187232	0.716349		0.190606	0.776606		0.191917	0.768368		0.191706	0.778274
0.18727	0.715165		0.190645	0.777059		0.191948	0.767913		0.191739	0.778803
0.187296	0.715022		0.190676	0.776141		0.191987	0.768541		0.191773	0.779202
0.187328	0.713969		0.190707	0.776262		0.192026	0.770107		0.191808	0.780104
0.187363	0.712683		0.190745	0.775569		0.192055	0.769737		0.191845	0.779828
0.1874	0.713509		0.19079	0.776977		0.192086	0.770174		0.191888	0.778603
0.187436	0.712932		0.19083	0.777127		0.192123	0.769635		0.191925	0.778146
0.187467	0.712761		0.190864	0.776995		0.192154	0.769278		0.191952	0.779443
0.187504	0.712855		0.190908	0.777767		0.192192	0.768749		0.191989	0.780058
0.187535	0.712517		0.190947	0.778878		0.192234	0.769081		0.192024	0.779945
0.187577	0.711883		0.190991	0.778337		0.192268	0.76951		0.192061	0.779015
0.18762	0.712342		0.191029	0.778099		0.192305	0.769414		0.192103	0.778751
0.187654	0.711893		0.19106	0.777937		0.192338	0.768629		0.192136	0.779027
0.187685	0.712471		0.191099	0.777651		0.192373	0.7684		0.192176	0.778627
0.18771	0.712017		0.191135	0.778509		0.192414	0.768385		0.192206	0.779898
0.187738	0.71226		0.191172	0.778792		0.192455	0.767578		0.192253	0.780217
0.187773	0.712827		0.191209	0.777299		0.192499	0.766789		0.192286	0.779367
0.187812	0.712458		0.191242	0.777549		0.192539	0.766183		0.192314	0.778234
0.187853	0.712106		0.191273	0.776666		0.192574	0.76626		0.192349	0.777626
0.187883	0.712076		0.191305	0.776689		0.19262	0.765461		0.192391	0.776377
0.187915	0.712499		0.191336	0.777211		0.192658	0.76482		0.192429	0.775872
0.187947	0.712103		0.191375	0.778178		0.192704	0.764432		0.192459	0.775827
0.187977	0.711249		0.191414	0.776636		0.192747	0.764049		0.192496	0.774822
0.188013	0.711233		0.191452	0.776118		0.192794	0.763603		0.192526	0.774323
0.188054	0.710514		0.191488	0.775378		0.192844	0.76381		0.192564	0.774795
0.188094	0.709836		0.191519	0.774657		0.192882	0.762749		0.192597	0.775036
0.188129	0.708641		0.191548	0.774502		0.192922	0.762421		0.192628	0.77455
0.188159	0.707979		0.191585	0.774632		0.192956	0.762728		0.192665	0.774317
0.188193	0.708832		0.191616	0.774993		0.192989	0.762888		0.192713	0.773607
0.188232	0.708933		0.191657	0.774972		0.193025	0.763252		0.192757	0.774224
0.188271	0.710004		0.191705	0.774686		0.193061	0.762673		0.192789	0.774516
0.188303	0.710393		0.19174	0.774354		0.193088	0.762601		0.192821	0.774207
0.188341	0.709731		0.191774	0.775036		0.19312	0.763306		0.19285	0.772083
0.188369	0.71049		0.191812	0.774532		0.193148	0.763205		0.192882	0.772737
0.188402	0.710546		0.19186	0.773685		0.193189	0.76324		0.192921	0.772781
0.188429	0.710159		0.191898	0.773161		0.193225	0.763665		0.192958	0.772924
0.188475	0.70991		0.191929	0.772115		0.193267	0.763289		0.193001	0.772485
0.188515	0.708727		0.191959	0.771935		0.193306	0.762026		0.193037	0.773304
0.188552	0.708514		0.191991	0.771466		0.19334	0.762151		0.193069	0.772973
0.188594	0.709811		0.192024	0.772504		0.193371	0.761646		0.193108	0.773624
0.188631	0.709222		0.192067	0.772389		0.193403	0.761895		0.193158	0.773432
0.188663	0.709332		0.192114	0.772492		0.193429	0.763006		0.193196	0.773527
0.188706	0.709489		0.192153	0.772377		0.193466	0.763398		0.193235	0.775669
0.188742	0.710506		0.192189	0.771905		0.193501	0.7653		0.193273	0.775091
0.188772	0.709704		0.192221	0.772044		0.193534	0.764349		0.193306	0.775528
0.1888	0.71052		0.192251	0.771967		0.193569	0.764378		0.193339	0.775581
0.188835	0.710819		0.19228	0.772188		0.193607	0.763595		0.193377	0.774901
0.188871	0.710245		0.192311	0.772513		0.193638	0.763593		0.193418	0.774637
0.188906	0.710595		0.192339	0.773067		0.193681	0.763818		0.193449	0.774073
0.188951	0.710611		0.19237	0.773158		0.19372	0.764698		0.193487	0.773646
0.188981	0.709764		0.192397	0.773913		0.19375	0.763618		0.193512	0.773555
0.189012	0.710186		0.192424	0.775637		0.193778	0.763711		0.193548	0.773531
0.189036	0.710922		0.192452	0.775784		0.193807	0.763372		0.193583	0.773303
0.189069	0.711622		0.19249	0.77566		0.19384	0.76387		0.193626	0.773862
0.189106	0.712486		0.192534	0.776627		0.19388	0.76465		0.19367	0.773789
0.189152	0.713147		0.192571	0.77752		0.193925	0.764167		0.193698	0.774387
0.189185	0.71285		0.192604	0.776815		0.193969	0.765222		0.193734	0.774156
0.189219	0.713579		0.192644	0.776322		0.194	0.764123		0.193771	0.773752
0.18925	0.71356		0.192677	0.77629		0.194033	0.764007		0.193808	0.773401
0.189288	0.712819		0.19271	0.776421		0.194069	0.764096		0.193849	0.774427
0.189316	0.713001		0.192743	0.776372		0.194107	0.763414		0.193873	0.773904
0.189343	0.712491		0.19278	0.775593		0.194144	0.762327		0.193909	0.774067
0.189383	0.712959		0.192817	0.776735		0.19419	0.763303		0.193945	0.773859
0.189418	0.714336		0.192847	0.776464		0.194237	0.762337		0.193981	0.774163
0.189453	0.714428		0.192878	0.776905		0.194266	0.762291		0.194018	0.774342
0.18949	0.713914		0.192915	0.777716		0.194293	0.761716		0.194058	0.773262
0.189527	0.714359		0.192954	0.777466		0.194332	0.761783		0.194087	0.775241
0.189568	0.715031		0.192988	0.778895		0.19436	0.761124		0.194127	0.775815
0.189601	0.715393		0.193021	0.777936		0.194399	0.76139		0.194164	0.776285
0.189648	0.715192		0.193055	0.776971		0.19443	0.760009		0.194188	0.775445
0.189695	0.71441		0.193088	0.777724		0.194464	0.759484		0.194221	0.775767
0.189731	0.714981		0.193121	0.777284		0.194503	0.758025		0.194257	0.77549
0.189768	0.714984		0.193153	0.776609		0.194542	0.757723		0.194289	0.774603
0.189802	0.714394		0.193186	0.776945		0.19457	0.758029		0.19432	0.775169
0.189841	0.713691		0.19322	0.777553		0.194597	0.75762		0.194353	0.775549
0.189876	0.713087		0.193252	0.777386		0.194632	0.758181		0.194384	0.776015
0.189906	0.713626		0.19329	0.77767		0.194661	0.757816		0.194408	0.776287
0.189939	0.715002		0.193331	0.777483		0.194698	0.758191		0.19445	0.775796
0.189976	0.715504		0.193361	0.777254		0.194732	0.757694		0.194493	0.775938
0.190013	0.715804		0.193394	0.777556		0.194765	0.757886		0.194526	0.776208
0.190047	0.715706		0.193421	0.777992		0.194797	0.757155		0.194558	0.776055
0.190075	0.715746		0.193458	0.77874		0.194835	0.755667		0.194596	0.775358
0.190109	0.715981		0.193506	0.778385		0.194872	0.755462		0.194642	0.774917
0.19014	0.716513		0.193545	0.778657		0.194907	0.755309		0.194678	0.774868
0.190179	0.716905		0.19358	0.778797		0.194944	0.754032		0.194716	0.774437
0.190207	0.718004		0.193612	0.779178		0.194977	0.755168		0.194752	0.773661
0.190237	0.717572		0.19365	0.778443		0.195007	0.756017		0.194789	0.77304
0.190273	0.717798		0.193682	0.778644		0.195039	0.757441		0.194823	0.772904
0.190307	0.71862		0.193718	0.779747		0.195072	0.757372		0.194856	0.772445
0.190337	0.718971		0.193745	0.779704		0.195103	0.757264		0.194892	0.772222
0.190377	0.718932		0.193781	0.779944		0.19513	0.756369		0.19493	0.771798
0.190418	0.719357		0.193821	0.779584		0.195171	0.755686		0.194957	0.770913
0.190449	0.72		0.193861	0.781004		0.195209	0.755956		0.19499	0.772084
0.190477	0.719565		0.193901	0.781337		0.195252	0.75525		0.195024	0.771857
0.190512	0.719279		0.193946	0.781554		0.195284	0.755528		0.195059	0.77252
0.190549	0.718748		0.193988	0.782007		0.19532	0.755361		0.195097	0.772865
0.19058	0.719444		0.194021	0.782335		0.195365	0.755466		0.195131	0.772738
0.190608	0.718427		0.194057	0.782643		0.195399	0.754761		0.195169	0.773482
0.190638	0.719248		0.194094	0.781217		0.195438	0.756298		0.195203	0.773922
0.190666	0.719388		0.194132	0.781656		0.195466	0.756283		0.19523	0.773867
0.190705	0.719329		0.194166	0.782765		0.1955	0.756372		0.19527	0.774394
0.190735	0.719531		0.194196	0.781841		0.195537	0.756432		0.195309	0.77408
0.190764	0.720101		0.194227	0.783487		0.19557	0.756029		0.195339	0.774551
0.190797	0.719493		0.194253	0.782748		0.195599	0.755569		0.195365	0.775567
0.190832	0.720171		0.194283	0.783039		0.195627	0.754726		0.195392	0.775319
0.19087	0.719551		0.194324	0.783627		0.195656	0.755999		0.195415	0.77527
0.190902	0.719309		0.194367	0.782752		0.195685	0.756303		0.195443	0.775968
0.190923	0.718635		0.194416	0.78305		0.195719	0.756111		0.195477	0.776884
0.190954	0.717617		0.194459	0.78297		0.19575	0.757031		0.195517	0.777574
0.190984	0.71824		0.194489	0.782864		0.195787	0.756729		0.195544	0.778307
0.191017	0.718141		0.194524	0.781958		0.195831	0.757607		0.195588	0.778081
0.19105	0.719319		0.194562	0.781948		0.195864	0.757513		0.19563	0.778003
0.19108	0.718298		0.194597	0.781385		0.195903	0.756825		0.195676	0.777789
0.191114	0.718296		0.194636	0.780308		0.195945	0.756228		0.195713	0.778054
0.191144	0.718537		0.194679	0.781018		0.195981	0.755715		0.195748	0.779274
0.191175	0.71855		0.194719	0.778979		0.196031	0.755326		0.195782	0.777257
0.191206	0.717919		0.194754	0.778561		0.196078	0.755269		0.195819	0.777048
0.191239	0.716987		0.194785	0.777827		0.196115	0.756374		0.195855	0.776622
0.191271	0.717495		0.194814	0.778397		0.196151	0.755502		0.195892	0.776802
0.191313	0.717401		0.194849	0.778494		0.196187	0.755345		0.195926	0.777256
0.191358	0.717145		0.194888	0.777916		0.196223	0.755935		0.19596	0.777082
0.1914	0.716622		0.194916	0.776067		0.196255	0.755497		0.196014	0.776989
0.191439	0.715979		0.194947	0.774838		0.196295	0.755815		0.19605	0.776311
0.191476	0.715648		0.194974	0.775547		0.196336	0.754559		0.196079	0.77603
0.191512	0.71638		0.195008	0.776302		0.196368	0.753778		0.196107	0.775642
0.191551	0.717304		0.195048	0.775895		0.196406	0.754769		0.196136	0.775608
0.191577	0.717457		0.195079	0.775176		0.196442	0.75497		0.196175	0.775463
0.191605	0.717457		0.195116	0.774151		0.196479	0.754843		0.196206	0.775331
0.191635	0.718105		0.195148	0.773108		0.19651	0.754995		0.19625	0.775424
0.191678	0.718343		0.195179	0.771899		0.196544	0.755305		0.19627	0.775874
0.191709	0.718103		0.195215	0.771977		0.196582	0.755142		0.196294	0.7749
0.191741	0.717448		0.195252	0.771728		0.196624	0.755931		0.196326	0.774665
0.191771	0.717373		0.195291	0.771565		0.19666	0.755688		0.196353	0.774757
0.191799	0.717838		0.195331	0.770486		0.196695	0.754494		0.196387	0.77563
0.191836	0.716514		0.195361	0.769978		0.196728	0.753862		0.196421	0.775818
0.191873	0.716345		0.195387	0.77004		0.196763	0.753537		0.196461	0.775974
0.191909	0.715422		0.195419	0.769653		0.19679	0.753009		0.196503	0.776324
0.19194	0.716098		0.195452	0.768963		0.196825	0.752232		0.196541	0.777146
0.191976	0.715997		0.195492	0.768987		0.196854	0.752422		0.196578	0.777029
0.192008	0.716941		0.195521	0.769156		0.196886	0.753453		0.196623	0.77742
0.192041	0.716108		0.195542	0.768001		0.196918	0.754759		0.196661	0.777383
0.192077	0.716045		0.195572	0.76741		0.196948	0.754581		0.196704	0.776689
0.192108	0.716502		0.195604	0.766685		0.196974	0.755625		0.196737	0.776165
0.192138	0.716517		0.195637	0.766899		0.197005	0.757117		0.196766	0.77475
0.19218	0.716927		0.195668	0.767001		0.197036	0.756234		0.196803	0.775926
0.192215	0.717752		0.195711	0.767158		0.197072	0.757742		0.196834	0.775556
0.192246	0.716898		0.195741	0.767095		0.197103	0.756965		0.196857	0.77571
0.192283	0.716193		0.195771	0.767094		0.197152	0.757392		0.196894	0.776004
0.192318	0.716529		0.195807	0.766768		0.197192	0.75716		0.196932	0.77652
0.192354	0.716134		0.195849	0.766716		0.197229	0.756882		0.196968	0.776955
0.192393	0.716811		0.195885	0.767469		0.197265	0.755324		0.197	0.777203
0.192436	0.716947		0.195915	0.76672		0.197291	0.756166		0.197033	0.776712
0.192473	0.717108		0.195947	0.766452		0.197317	0.754786		0.197064	0.777402
0.192509	0.717704		0.195975	0.765671		0.197346	0.754967		0.197093	0.777072
0.192545	0.716015		0.196006	0.766813		0.197377	0.753898		0.197125	0.777462
0.192579	0.716126		0.196046	0.766684		0.19741	0.753541		0.197166	0.777581
0.192612	0.715375		0.196078	0.765497		0.19744	0.753695		0.1972	0.776827
0.192643	0.714699		0.196103	0.766388		0.197471	0.753621		0.197239	0.776398
0.19268	0.714736		0.196137	0.767635		0.197502	0.7543		0.197268	0.776159
0.192709	0.715175		0.196178	0.767485		0.197534	0.753368		0.19731	0.777795
0.192736	0.715279		0.196218	0.766814		0.197571	0.753731		0.19735	0.777648
0.192764	0.714059		0.196247	0.767205		0.19761	0.753578		0.197388	0.777113
0.192793	0.715405		0.196279	0.766922		0.197647	0.75369		0.197416	0.776306
0.192827	0.715535		0.196314	0.765531		0.197679	0.752082		0.197451	0.777191
0.192858	0.714944		0.196355	0.766619		0.197712	0.751531		0.197484	0.777171
0.1929	0.714691		0.196394	0.766719		0.197744	0.750807		0.197515	0.77627
0.192938	0.714602		0.196427	0.766636		0.197775	0.751155		0.197543	0.776581
0.192974	0.714191		0.196456	0.766572		0.197811	0.750486		0.197576	0.775342
0.193016	0.714403		0.196485	0.766753		0.197846	0.750287		0.197623	0.774314
0.193051	0.715012		0.196513	0.767682		0.197878	0.750061		0.197663	0.772866
0.193086	0.714827		0.196547	0.76717		0.197908	0.749795		0.197696	0.772314
0.193114	0.714797		0.19658	0.767117		0.197947	0.74977		0.197734	0.772006
0.193143	0.715109		0.196616	0.767929		0.197973	0.750212		0.197775	0.772329
0.193176	0.713915		0.196647	0.767388		0.198014	0.749876		0.19781	0.772043
0.193207	0.715582		0.196677	0.767239		0.19805	0.750396		0.19784	0.770566
0.193251	0.715926		0.196713	0.767315		0.198091	0.750505		0.197874	0.770004
0.193285	0.716622		0.196742	0.76803		0.198133	0.749524		0.197915	0.769577
0.193314	0.716887		0.196772	0.768831		0.198172	0.749825		0.197948	0.767915
0.193344	0.717033		0.196814	0.769724		0.198208	0.749757		0.197978	0.768338
0.193368	0.717174		0.196844	0.770205		0.19824	0.750233		0.198012	0.767395
0.1934	0.717089		0.19688	0.769948		0.19828	0.749627		0.198046	0.767263
0.193434	0.71826		0.196918	0.769958		0.198324	0.749529		0.198091	0.766782
0.193471	0.717429		0.196952	0.770264		0.198358	0.749256		0.198122	0.765154
0.193503	0.717024		0.196984	0.771072		0.198391	0.749305		0.198145	0.764373
0.193533	0.717265		0.197022	0.770879		0.19842	0.748604		0.19817	0.764074
0.193578	0.716996		0.197062	0.771902		0.198457	0.748695		0.198204	0.764492
0.19361	0.716397		0.197099	0.771883		0.198499	0.747576		0.198233	0.764803
0.193643	0.716903		0.197129	0.772104		0.198536	0.747149		0.19827	0.764509
0.193671	0.715505		0.19717	0.773519		0.198572	0.74627		0.198295	0.765028
0.1937	0.715485		0.197212	0.773235		0.198605	0.745794		0.198331	0.764933
0.193736	0.715204		0.197247	0.773364		0.19863	0.745151		0.198364	0.765443
0.19377	0.715811		0.197281	0.773618		0.198658	0.745244		0.198406	0.76492
0.193807	0.714945		0.197307	0.774734		0.198687	0.745006		0.198442	0.76416
0.193841	0.714279		0.197345	0.774502		0.198717	0.744918		0.198471	0.763371
0.193875	0.713811		0.197381	0.775352		0.198746	0.745361		0.198506	0.763987
0.19391	0.713886		0.19742	0.774497		0.198778	0.745793		0.198541	0.763897
0.193941	0.71408		0.19745	0.775521		0.198817	0.74537		0.198577	0.763496
0.193973	0.713086		0.197481	0.775578		0.198854	0.745281		0.198607	0.76418
0.193999	0.712794		0.197513	0.775436		0.198886	0.746287		0.198633	0.764214
0.194026	0.712539		0.197551	0.775057		0.198917	0.744904		0.198669	0.764295
0.194055	0.712347		0.197581	0.775089		0.198954	0.744722		0.198699	0.764578
0.194083	0.712822		0.197611	0.774033		0.198995	0.745521		0.198729	0.764421
0.194112	0.713504		0.197653	0.773711		0.199029	0.745685		0.198773	0.764806
0.194144	0.713484		0.197697	0.772428		0.199057	0.746546		0.198809	0.765289
0.194176	0.713089		0.197733	0.773754		0.19909	0.747239		0.198845	0.765356
0.194211	0.71345		0.197766	0.773271		0.199119	0.747077		0.198876	0.766788
0.19425	0.714976		0.197791	0.772671		0.199148	0.746275		0.198913	0.766287
0.194289	0.714237		0.197818	0.772506		0.199191	0.746366		0.198935	0.766155
0.19433	0.714893		0.19785	0.771357		0.199231	0.74651		0.198973	0.765713
0.194368	0.715043		0.197879	0.771455		0.19927	0.746388		0.199012	0.765109
0.194403	0.714601		0.19792	0.772452		0.199296	0.746631		0.199055	0.763823
0.194429	0.715902		0.197955	0.771766		0.199331	0.746113		0.199097	0.763364
0.19446	0.714983		0.197992	0.771046		0.199368	0.745055		0.199129	0.762849
0.194502	0.715108		0.198026	0.772183		0.199407	0.745258		0.199167	0.763856
0.194528	0.71536		0.198054	0.772022		0.199443	0.745193		0.199204	0.763837
0.194555	0.71605		0.198092	0.771372		0.199473	0.745393		0.199245	0.763299
0.19459	0.716003		0.198126	0.771982		0.199502	0.745974		0.199274	0.762938
0.194625	0.716014		0.198155	0.770888		0.199525	0.746513		0.199308	0.762954
0.194655	0.716068		0.198185	0.77122		0.199548	0.745645		0.199343	0.76334
0.194692	0.715204		0.198211	0.769948		0.199576	0.745671		0.199372	0.762768
0.194727	0.714821		0.198239	0.770943		0.199616	0.745726		0.199399	0.763477
0.194761	0.71483		0.19827	0.772122		0.199659	0.744813		0.199429	0.762862
0.19479	0.714955		0.198308	0.772616		0.199697	0.745581		0.199468	0.762543
0.194813	0.714073		0.198341	0.772022		0.199728	0.745072		0.199494	0.762529
0.194849	0.714646		0.198376	0.771047		0.19976	0.746464		0.199524	0.762867
0.194877	0.714012		0.198411	0.769901		0.199796	0.747383		0.199545	0.7632
0.194912	0.713031		0.198443	0.769802		0.199827	0.746162		0.199585	0.763307
0.194952	0.71222		0.198479	0.769967		0.199864	0.746624		0.199623	0.763808
0.194986	0.712416		0.198509	0.769868		0.199907	0.746282		0.199654	0.764539
0.19501	0.711945		0.198544	0.769679		0.199939	0.745972		0.199685	0.765449
0.19504	0.711589		0.198577	0.769091		0.199975	0.744894		0.19972	0.765936
0.195063	0.711447		0.198609	0.767702		0.200007	0.744991		0.199754	0.766256
0.195089	0.712707		0.198646	0.76601		0.200039	0.744904		0.199785	0.766221
0.19512	0.712309		0.198677	0.765671		0.200074	0.744404		0.199814	0.76637
0.195154	0.712126		0.198703	0.76554		0.200113	0.744921		0.199842	0.766249
0.19519	0.712394		0.198741	0.764689		0.200147	0.745737		0.199866	0.766488
0.195222	0.711888		0.198776	0.763823		0.200175	0.746064		0.199898	0.766591
0.195253	0.712263		0.198807	0.763191		0.200207	0.746611		0.199928	0.7664
0.195281	0.711227		0.198843	0.762334		0.200235	0.748642		0.199961	0.76637
0.19531	0.711677		0.198873	0.761432		0.200272	0.750463		0.199987	0.765352
[truncated: 20,488 more rows]

## Sheet: Figure5 (e)
1		2		3		4		5		6
RELION	P-RELION	RELION	P-RELION	RELION	P-RELION	ISAC	P-ISAC	ISAC	P-ISAC	ISAC	P-ISAC
21868	24429	26978	27788	28112	30153	0	6254	12266	21361	26656	29378

## Sheet: Figure5 (f)
1		2		3		4		5		6
RELION	P-RELION	RELION	P-RELION	RELION	P-RELION	ISAC	P-ISAC	ISAC	P-ISAC	ISAC	P-ISAC
3.31	3.25	3.37	3.28	3.35	3.26	0	3.8	3.53	3.31	3.3	3.2

## Sheet: Figure5(g)
wave_number	fsc_relion		wave_number	fsc_p_relion		wave_number	fsc_isac		wave_number	fsc_p_isac
0.0254495	0.669587		0.0206659	0.727836		0.0274373	0.701993		0.0301552	0.714771
0.031719	0.668134		0.0329587	0.729463		0.0345987	0.702841		0.0364754	0.716203
0.0360438	0.668836		0.039288	0.732151		0.0393337	0.704651		0.041087	0.717358
0.0394971	0.670102		0.043907	0.729468		0.0434208	0.705812		0.0448588	0.719387
0.0426341	0.67064		0.0476882	0.729584		0.0464209	0.705602		0.0479885	0.720804
0.0450274	0.672659		0.0511331	0.728131		0.0495762	0.705564		0.0510096	0.721243
0.0472884	0.673283		0.0539668	0.727105		0.0518739	0.708542		0.0532876	0.723201
0.0496588	0.67338		0.0566208	0.727975		0.0543771	0.711539		0.0557844	0.723915
0.0514494	0.675219		0.0589739	0.726474		0.0564629	0.710423		0.0578511	0.723476
0.0531972	0.676376		0.0612582	0.726743		0.0585606	0.712303		0.0599682	0.72392
0.0550338	0.676234		0.0634272	0.726538		0.060382	0.712759		0.0616966	0.723803
0.0565033	0.677553		0.065092	0.727203		0.0619982	0.714173		0.0633824	0.725824
0.0580516	0.680415		0.0671542	0.728712		0.0638928	0.714881		0.0653907	0.727337
0.0596592	0.68362		0.068937	0.73118		0.0654337	0.718531		0.0666746	0.728726
0.0608847	0.686608		0.0705814	0.732972		0.0666958	0.72083		0.0681789	0.730836
0.0621131	0.68869		0.0718705	0.73446		0.0684163	0.721817		0.0697582	0.733475
0.0633419	0.6911		0.0737416	0.735263		0.0698004	0.723104		0.0712488	0.734119
0.0646645	0.692197		0.0750076	0.735219		0.0710745	0.72727		0.0724236	0.7362
0.0658983	0.693761		0.0765216	0.73518		0.0722051	0.730228		0.0736719	0.740989
0.0668988	0.697104		0.0778933	0.73615		0.0734927	0.73068		0.0749175	0.74154
0.0681482	0.700524		0.0790535	0.737329		0.0748155	0.731577		0.0763424	0.74315
0.0692083	0.703793		0.0804165	0.7382		0.076069	0.734244		0.0774762	0.746484
0.0700334	0.709596		0.0814649	0.743209		0.077118	0.73781		0.0785158	0.747436
0.0709348	0.712972		0.0828317	0.744125		0.0781281	0.741755		0.0795327	0.750603
0.0719953	0.715195		0.0840181	0.747309		0.0791259	0.743048		0.0806484	0.751399
0.0731942	0.718219		0.085176	0.748564		0.0802926	0.745448		0.0817631	0.753243
0.0739449	0.722674		0.0862677	0.751884		0.0812928	0.747846		0.0827796	0.755959
0.0748927	0.725049		0.0872672	0.752112		0.0821659	0.751169		0.0837186	0.757833
0.0756806	0.729502		0.0881939	0.753113		0.083282	0.753987		0.0847376	0.760371
0.0765099	0.732967		0.0891384	0.753369		0.0841944	0.756151		0.0856832	0.763385
0.0774068	0.735294		0.0902707	0.753577		0.0852543	0.758392		0.0868433	0.76603
0.0782562	0.741126		0.0914177	0.7568		0.0861077	0.762005		0.0876095	0.767646
0.0790566	0.744336		0.0923953	0.761179		0.0867496	0.762826		0.0882653	0.769966
0.0798473	0.746869		0.0933342	0.763881		0.0876567	0.765041		0.0891573	0.77085
0.0805476	0.75105		0.0940533	0.766081		0.0885203	0.767382		0.0900381	0.77339
0.0812498	0.752661		0.0948194	0.769008		0.0892737	0.770397		0.0909477	0.775749
0.081986	0.753949		0.09594	0.771282		0.0904015	0.771117		0.0919627	0.779991
0.0828489	0.755514		0.0967668	0.770636		0.0911862	0.776285		0.0927675	0.784103
0.0835833	0.755925		0.0975654	0.772577		0.0919002	0.776665		0.0935042	0.78692
0.0844241	0.759166		0.098284	0.775202		0.0926316	0.780711		0.0942425	0.788756
0.0849397	0.761688		0.0993178	0.773739		0.0933608	0.783501		0.0949165	0.790963
0.0856105	0.763603		0.100154	0.774873		0.0942496	0.783128		0.0957941	0.789469
0.0862819	0.766724		0.100932	0.776334		0.0947921	0.781276		0.0963651	0.787053
0.0868733	0.76915		0.101765	0.776037		0.0954194	0.780814		0.0971432	0.786861
0.0875203	0.77232		0.102485	0.77654		0.0962302	0.781992		0.097826	0.789498
0.0881989	0.77394		0.103196	0.775343		0.0971317	0.782908		0.0987711	0.791214
0.0888674	0.778437		0.103893	0.776135		0.0978028	0.784997		0.0994874	0.792531
0.0894961	0.776239		0.104573	0.776642		0.0984743	0.784718		0.100079	0.793683
0.0900589	0.774184		0.105292	0.773011		0.0990758	0.784192		0.100777	0.795272
0.0907409	0.775044		0.106094	0.771295		0.0996841	0.77897		0.101446	0.790451
0.0913659	0.774168		0.106809	0.767155		0.100549	0.779144		0.102208	0.790366
0.0919497	0.775126		0.107557	0.763616		0.101047	0.777248		0.102695	0.787543
0.0925138	0.775269		0.10831	0.759593		0.101569	0.775416		0.103299	0.784794
0.0931406	0.776624		0.109122	0.756159		0.10243	0.770965		0.10411	0.779621
0.0937313	0.774569		0.109683	0.750087		0.103044	0.768726		0.104703	0.778419
0.0941628	0.770577		0.11033	0.748938		0.103531	0.7672		0.105248	0.778187
0.0946955	0.769141		0.110867	0.74694		0.104217	0.765881		0.105968	0.776697
0.0951817	0.769942		0.111417	0.746643		0.104742	0.766096		0.106416	0.77502
0.0958453	0.76783		0.112075	0.745181		0.10532	0.764197		0.107093	0.773576
0.0964046	0.767227		0.112765	0.740152		0.106004	0.761728		0.107791	0.770358
0.0968216	0.769125		0.11341	0.739001		0.106658	0.755018		0.10841	0.765331
0.0973922	0.766881		0.114075	0.735086		0.107156	0.751262		0.108949	0.761619
0.0979647	0.765625		0.114835	0.731077		0.107761	0.747629		0.109597	0.757639
0.0985966	0.764609		0.115452	0.726907		0.108345	0.745256		0.110114	0.755005
0.0990089	0.763523		0.11591	0.723154		0.108877	0.74492		0.110582	0.751507
0.09953	0.761862		0.116544	0.721472		0.10939	0.741288		0.111178	0.748865
0.100002	0.75884		0.117	0.718098		0.109968	0.739448		0.111675	0.745774
0.100502	0.755362		0.117743	0.713188		0.110399	0.736747		0.112265	0.744361
0.100918	0.752888		0.11828	0.709525		0.11101	0.734672		0.11284	0.743522
0.101414	0.749478		0.118837	0.706711		0.111579	0.732507		0.113385	0.739243
0.101848	0.749302		0.119457	0.705524		0.112214	0.729295		0.114007	0.739077
0.102296	0.748452		0.119992	0.703378		0.112643	0.726368		0.114438	0.737318
0.103007	0.745296		0.120571	0.701243		0.113181	0.72153		0.115025	0.734141
0.103617	0.74423		0.120971	0.697022		0.113672	0.717304		0.115545	0.730387
0.103887	0.741196		0.121496	0.693775		0.114121	0.715835		0.115969	0.728347
0.104218	0.738125		0.122069	0.691076		0.114652	0.712532		0.116566	0.727101
0.104646	0.736185		0.122682	0.686314		0.115183	0.707652		0.117013	0.725899
0.105129	0.73536		0.123192	0.682104		0.115644	0.702336		0.117541	0.721564
0.105447	0.732397		0.123771	0.679563		0.116088	0.698185		0.117938	0.718167
0.105945	0.731579		0.124316	0.676238		0.116563	0.695017		0.118494	0.715786
0.106487	0.729089		0.124983	0.674143		0.117104	0.694106		0.118968	0.712569
0.106845	0.727365		0.125504	0.672353		0.11755	0.690688		0.11943	0.71038
0.107423	0.726024		0.125871	0.670276		0.11816	0.687756		0.120144	0.70808
0.107862	0.725109		0.126336	0.668367		0.118705	0.68333		0.120542	0.70463
0.108236	0.721723		0.126784	0.665652		0.119153	0.679379		0.121019	0.702871
0.108776	0.718543		0.127298	0.66317		0.119614	0.676514		0.121451	0.702192
0.109162	0.717764		0.127713	0.661336		0.119998	0.674014		0.12195	0.697841
0.109525	0.716718		0.128255	0.660942		0.120449	0.670438		0.122353	0.695259
0.109925	0.718559		0.128737	0.658172		0.12081	0.668641		0.122771	0.694093
0.110209	0.715527		0.129284	0.655057		0.121094	0.664853		0.123062	0.694026
0.110652	0.713279		0.129691	0.654084		0.121651	0.664659		0.123658	0.693962
0.111201	0.713557		0.130158	0.650635		0.122137	0.662738		0.124067	0.692578
0.111534	0.709775		0.130716	0.64971		0.122557	0.663707		0.124459	0.690026
0.111903	0.704693		0.131349	0.648915		0.123024	0.662605		0.125046	0.689789
0.112204	0.701253		0.131747	0.644809		0.123601	0.65851		0.125588	0.68532
0.112617	0.698667		0.132171	0.642234		0.124063	0.655619		0.126057	0.684459
0.113009	0.696858		0.132595	0.636206		0.12436	0.655495		0.12633	0.684611
0.113412	0.697145		0.133075	0.6328		0.124834	0.652522		0.126865	0.679843
0.113817	0.697527		0.133479	0.62649		0.125242	0.650189		0.127228	0.678171
0.114347	0.696752		0.13397	0.62085		0.125696	0.650106		0.127676	0.67624
0.114685	0.695305		0.134344	0.616822		0.126053	0.646368		0.127989	0.673749
0.114972	0.694424		0.134755	0.618386		0.126572	0.647427		0.12855	0.673517
0.115324	0.693841		0.135117	0.614014		0.126915	0.647357		0.12899	0.669926
0.115663	0.692228		0.135683	0.611517		0.127248	0.643198		0.129268	0.669124
0.116049	0.691415		0.13611	0.611925		0.127653	0.643075		0.129598	0.666574
0.116501	0.687384		0.136602	0.609966		0.128013	0.640793		0.130102	0.663396
0.116919	0.686547		0.137072	0.6078		0.128544	0.638052		0.1306	0.659822
0.117328	0.684473		0.137537	0.605535		0.129016	0.636168		0.131006	0.657136
0.117624	0.686399		0.137884	0.603325		0.12941	0.634716		0.131519	0.652189
0.117885	0.6854		0.138248	0.600286		0.129777	0.634276		0.131817	0.652626
0.118258	0.681682		0.138624	0.598394		0.129965	0.632058		0.132008	0.649749
0.118625	0.680322		0.139067	0.594021		0.130323	0.631183		0.13235	0.650354
0.119038	0.678981		0.139524	0.58937		0.130798	0.631176		0.132869	0.646726
0.119326	0.67733		0.139913	0.588834		0.131157	0.630832		0.133275	0.64635
0.119681	0.675254		0.140296	0.583112		0.131563	0.627476		0.133616	0.643313
0.119915	0.673082		0.140706	0.581717		0.131897	0.625034		0.133956	0.640888
0.120286	0.672427		0.141169	0.580349		0.132367	0.623969		0.134523	0.637208
0.120711	0.670979		0.141706	0.577234		0.132847	0.622836		0.13491	0.639265
0.121018	0.669744		0.142064	0.57343		0.133275	0.621777		0.135396	0.636118
0.121353	0.67017		0.142405	0.573742		0.13359	0.617826		0.135741	0.631653
0.121682	0.668458		0.142771	0.573004		0.133927	0.617062		0.136072	0.630179
0.122036	0.66704		0.143167	0.571117		0.134345	0.618416		0.136394	0.631039
0.122381	0.669471		0.143609	0.5694		0.13463	0.619063		0.136763	0.626815
0.122786	0.662909		0.143921	0.563783		0.13503	0.615358		0.137084	0.623302
0.1231	0.661584		0.144324	0.563139		0.135395	0.613301		0.137539	0.623678
0.123402	0.659687		0.144609	0.555455		0.135757	0.614174		0.137907	0.622972
0.123637	0.659657		0.144962	0.552415		0.136117	0.610043		0.138235	0.617767
0.123995	0.65778		0.145321	0.548988		0.136314	0.607908		0.138493	0.615089
0.124421	0.654125		0.145781	0.548233		0.136607	0.605939		0.138717	0.612992
0.1246	0.65116		0.146149	0.544317		0.136984	0.602246		0.139157	0.610131
0.124931	0.650975		0.146577	0.54567		0.137445	0.600524		0.139597	0.606212
0.125274	0.65152		0.147069	0.54395		0.137776	0.599601		0.139904	0.602783
0.125606	0.648587		0.147536	0.540973		0.138096	0.59753		0.140207	0.599888
0.125882	0.646155		0.147866	0.537813		0.138482	0.603072		0.140642	0.599429
0.126255	0.647879		0.148192	0.533163		0.1388	0.601997		0.140988	0.598442
0.126594	0.642202		0.148561	0.530024		0.139146	0.600217		0.141354	0.594869
0.126873	0.641525		0.148733	0.526262		0.139521	0.597642		0.14174	0.592054
0.127156	0.638886		0.149105	0.521947		0.139904	0.598344		0.14216	0.587039
0.127496	0.640424		0.149468	0.522572		0.140292	0.593331		0.142478	0.584327
0.127875	0.639629		0.149888	0.519537		0.140675	0.595475		0.142883	0.580849
0.128141	0.636682		0.150215	0.515876		0.140977	0.592277		0.143191	0.576321
0.128412	0.634596		0.150556	0.517702		0.14135	0.587231		0.143469	0.5716
0.128687	0.634953		0.150963	0.516952		0.141572	0.583938		0.143833	0.571185
0.128956	0.63084		0.151304	0.516965		0.141821	0.585342		0.144099	0.571209
0.129306	0.630799		0.151653	0.516878		0.142203	0.584566		0.144336	0.571238
0.12956	0.631187		0.151919	0.513731		0.14244	0.581746		0.144746	0.567068
0.129843	0.630302		0.152349	0.512719		0.142735	0.581399		0.145016	0.565794
0.13012	0.624386		0.152792	0.511549		0.143127	0.578424		0.145305	0.563853
0.130385	0.624527		0.153052	0.515762		0.143451	0.577795		0.145691	0.558759
0.130588	0.625665		0.153375	0.516837		0.14373	0.577288		0.14599	0.555934
0.130948	0.625246		0.153722	0.516187		0.144219	0.577023		0.146402	0.552855
0.131254	0.624392		0.154113	0.514694		0.144491	0.575035		0.146743	0.550449
0.131596	0.621398		0.154519	0.517026		0.144774	0.572133		0.147037	0.546236
0.131857	0.618851		0.154885	0.516752		0.145088	0.56769		0.147309	0.544292
0.132154	0.616772		0.155115	0.514451		0.145411	0.565632		0.147691	0.539045
0.132445	0.615467		0.155374	0.515194		0.14572	0.560899		0.147982	0.537222
0.132732	0.614085		0.155715	0.513846		0.145995	0.556499		0.148317	0.531744
0.133154	0.61075		0.156082	0.51556		0.146266	0.555132		0.148546	0.52924
0.133367	0.605832		0.156426	0.512278		0.146622	0.551091		0.148856	0.527216
0.133611	0.606228		0.156699	0.511851		0.146995	0.549144		0.149179	0.523955
0.133904	0.606017		0.157046	0.511776		0.147189	0.549267		0.149552	0.523816
0.134249	0.603647		0.157328	0.509772		0.147475	0.551353		0.149817	0.526306
0.134549	0.601718		0.15763	0.509542		0.147797	0.549545		0.150098	0.523788
0.134821	0.601663		0.157988	0.51015		0.148221	0.547496		0.150495	0.524247
0.135035	0.600795		0.158282	0.510459		0.148508	0.546085		0.150833	0.521212
0.135241	0.597644		0.158766	0.510502		0.148735	0.537999		0.151052	0.519589
0.135433	0.597764		0.159017	0.506141		0.148976	0.539375		0.151249	0.517938
0.135624	0.594645		0.159392	0.506396		0.149275	0.532969		0.15165	0.51688
0.135962	0.592499		0.159663	0.508364		0.149612	0.528489		0.151995	0.516769
0.136198	0.591682		0.160026	0.511972		0.149994	0.523466		0.15239	0.515636
0.136488	0.593334		0.160357	0.512429		0.150251	0.522683		0.152674	0.519134
0.136743	0.590534		0.16066	0.511947		0.150607	0.520926		0.153013	0.517465
0.137111	0.590909		0.160883	0.511042		0.150951	0.516421		0.153271	0.516169
0.137364	0.589361		0.161139	0.509799		0.15114	0.511923		0.15345	0.517612
0.137669	0.586622		0.161455	0.509169		0.151417	0.509134		0.153675	0.517486
0.137962	0.588484		0.16175	0.508681		0.151642	0.504288		0.15393	0.517553
0.138229	0.584318		0.162002	0.510131		0.151885	0.500096		0.154227	0.516384
0.138467	0.582645		0.162389	0.513342		0.152148	0.499488		0.154518	0.513487
0.138664	0.582009		0.162764	0.515721		0.152445	0.5009		0.154793	0.513313
0.138869	0.581437		0.163136	0.515436		0.152745	0.501709		0.155112	0.512807
0.139166	0.580515		0.163393	0.519359		0.153102	0.50307		0.155433	0.511792
0.139369	0.578761		0.163612	0.519163		0.153445	0.498096		0.155782	0.511074
0.139659	0.578058		0.163917	0.519563		0.153693	0.495206		0.156053	0.51136
0.139921	0.578165		0.164167	0.519871		0.153978	0.493162		0.156367	0.51139
0.14018	0.576417		0.164531	0.520386		0.15419	0.491804		0.156621	0.510718
0.140399	0.575198		0.164881	0.51789		0.154492	0.494214		0.156855	0.514311
0.14066	0.573809		0.165198	0.517991		0.154825	0.494642		0.157207	0.51537
0.140954	0.570453		0.165465	0.517493		0.155036	0.49293		0.157467	0.518263
0.141196	0.567907		0.165751	0.518621		0.155292	0.4907		0.15777	0.517257
0.141444	0.565203		0.166054	0.518924		0.155668	0.491711		0.158011	0.515409
0.141759	0.563134		0.166316	0.521337		0.155886	0.490413		0.158345	0.512585
0.141998	0.562961		0.166607	0.519574		0.15617	0.48802		0.158592	0.511863
0.142304	0.560296		0.166886	0.520773		0.156376	0.485924		0.15888	0.510672
0.1425	0.558232		0.167075	0.518151		0.156627	0.482143		0.159074	0.511639
0.142788	0.559831		0.167391	0.517958		0.156897	0.480068		0.159288	0.510629
0.142961	0.560596		0.167692	0.517481		0.157242	0.478538		0.15957	0.512708
0.143166	0.560326		0.167907	0.517372		0.157421	0.478705		0.159923	0.511805
0.143365	0.558856		0.168151	0.520346		0.157646	0.477954		0.160163	0.51084
0.143565	0.557017		0.168518	0.51863		0.157984	0.477636		0.160463	0.513031
0.143836	0.554311		0.168868	0.51885		0.158226	0.477808		0.16079	0.515412
0.144097	0.556283		0.169145	0.519254		0.15862	0.477515		0.161009	0.515097
0.144395	0.555517		0.169572	0.521287		0.158895	0.479416		0.161227	0.518112
0.144597	0.552658		0.169872	0.520999		0.159117	0.47865		0.161515	0.517168
0.144818	0.551073		0.170167	0.524375		0.159263	0.476822		0.161726	0.51841
0.14505	0.548792		0.170409	0.522879		0.159563	0.477621		0.162044	0.518131
0.145283	0.542891		0.170659	0.520205		0.159784	0.478564		0.162313	0.519875
0.145535	0.542342		0.170895	0.517213		0.160077	0.480997		0.162542	0.51903
0.145778	0.54007		0.171139	0.517982		0.16033	0.482479		0.162803	0.521904
0.146038	0.541461		0.171325	0.519593		0.160575	0.48458		0.163065	0.521967
0.146301	0.535324		0.171598	0.517539		0.160872	0.486816		0.163334	0.525263
0.146496	0.532576		0.171895	0.516671		0.16118	0.486442		0.163615	0.530001
0.146651	0.535228		0.172205	0.515557		0.161468	0.486673		0.163955	0.530253
0.146884	0.534138		0.172449	0.518912		0.161714	0.485921		0.164226	0.53158
0.147161	0.533683		0.172644	0.521917		0.161971	0.487728		0.164401	0.537906
0.147447	0.534762		0.17287	0.517837		0.162232	0.484968		0.164698	0.535559
0.147597	0.529611		0.173253	0.520193		0.162437	0.485283		0.16496	0.53698
0.147834	0.525205		0.173524	0.518112		0.162639	0.487627		0.1652	0.535709
0.148073	0.521467		0.173822	0.518954		0.162842	0.48844		0.165441	0.537068
0.14834	0.52186		0.174103	0.519835		0.163138	0.488743		0.165581	0.532463
0.14854	0.520793		0.174301	0.521487		0.163392	0.485701		0.165876	0.531522
0.148756	0.514574		0.174565	0.51935		0.163632	0.488526		0.166154	0.533636
0.148983	0.512536		0.174795	0.520098		0.16382	0.487948		0.166328	0.532457
0.149117	0.51105		0.175046	0.518415		0.164032	0.485412		0.166577	0.528982
0.149348	0.505562		0.175334	0.516363		0.164256	0.482725		0.166783	0.527695
0.149552	0.505361		0.175567	0.51705		0.164476	0.486417		0.167018	0.527662
0.149846	0.505702		0.175982	0.51444		0.164793	0.484706		0.167326	0.52235
0.1501	0.502257		0.176336	0.516351		0.165037	0.484482		0.167674	0.521064
0.150398	0.499148		0.176632	0.516807		0.165253	0.485644		0.167864	0.521616
0.150603	0.495688		0.176827	0.514817		0.165562	0.487312		0.168118	0.520263
0.150794	0.497507		0.177015	0.512653		0.165809	0.486688		0.168436	0.519943
0.150927	0.497833		0.177266	0.515519		0.166035	0.491248		0.168629	0.518319
0.151094	0.497271		0.177477	0.513829		0.166287	0.490466		0.168824	0.519355
0.151298	0.492358		0.177661	0.513413		0.166542	0.491528		0.16908	0.519582
0.151577	0.490796		0.177879	0.515465		0.166851	0.49477		0.169383	0.517736
0.151916	0.491344		0.178165	0.518528		0.167145	0.491269		0.169663	0.515231
0.152099	0.485894		0.178456	0.52115		0.16732	0.49236		0.169918	0.513391
0.152392	0.487478		0.178784	0.523279		0.167515	0.493869		0.170104	0.51489
0.15256	0.486093		0.179033	0.527246		0.167751	0.493116		0.170306	0.519639
0.152791	0.487684		0.179257	0.530946		0.16796	0.495141		0.170523	0.522169
0.153018	0.481419		0.179469	0.532163		0.168195	0.496213		0.170856	0.522839
0.153173	0.480923		0.17973	0.535856		0.168468	0.495179		0.171021	0.521615
0.153336	0.479889		0.180031	0.539714		0.168711	0.495667		0.171237	0.520135
0.153483	0.478141		0.180228	0.538388		0.168964	0.497474		0.171521	0.518837
0.153672	0.476772		0.180482	0.540008		0.169185	0.499237		0.171751	0.515535
0.153927	0.477268		0.180678	0.542995		0.169398	0.49739		0.171995	0.513556
0.15411	0.480558		0.180864	0.542765		0.169566	0.496736		0.172226	0.51024
0.154322	0.47624		0.18113	0.545542		0.169771	0.49589		0.17236	0.50942
0.154495	0.475515		0.181422	0.547969		0.16997	0.495776		0.172554	0.508184
0.154736	0.478343		0.181733	0.55251		0.170172	0.496413		0.172817	0.503531
0.154918	0.476422		0.181943	0.549469		0.170424	0.49376		0.173089	0.505538
0.155135	0.472697		0.182159	0.55102		0.170745	0.49349		0.173341	0.506577
0.155363	0.468457		0.18239	0.550438		0.170952	0.491547		0.173609	0.504381
0.155606	0.467501		0.182643	0.552755		0.171128	0.488759		0.17381	0.498856
0.155815	0.46898		0.18297	0.552869		0.171348	0.48945		0.173968	0.496493
0.15596	0.470886		0.18319	0.554231		0.171663	0.490166		0.174177	0.496903
0.156177	0.467598		0.183436	0.555215		0.171822	0.490282		0.174466	0.499912
0.156351	0.465769		0.183586	0.559699		0.171996	0.490575		0.174735	0.499972
0.15653	0.4647		0.183927	0.561834		0.172199	0.493546		0.174973	0.501047
0.156737	0.465717		0.184102	0.561476		0.172434	0.494658		0.175147	0.501574
0.157023	0.468449		0.184365	0.563086		0.172744	0.49321		0.175358	0.500488
0.157261	0.469003		0.184653	0.563547		0.172986	0.492342		0.175576	0.501576
0.157464	0.47223		0.184819	0.564237		0.173172	0.491087		0.175797	0.504898
0.157743	0.472644		0.184973	0.567672		0.173418	0.49044		0.176062	0.501689
0.157912	0.475295		0.18519	0.569068		0.173646	0.487246		0.176246	0.503058
0.158117	0.477563		0.185491	0.568008		0.173821	0.485578		0.176449	0.501193
0.15827	0.480054		0.185783	0.570595		0.174075	0.483215		0.176759	0.503366
0.158496	0.480356		0.186051	0.572546		0.174276	0.487836		0.176965	0.506944
0.158673	0.476276		0.18625	0.574768		0.174414	0.487362		0.177146	0.509617
0.158818	0.47528		0.186506	0.574228		0.174631	0.489932		0.177333	0.510989
0.159026	0.474834		0.186738	0.575448		0.174865	0.494038		0.177514	0.513013
0.159241	0.475309		0.186947	0.574019		0.175103	0.496554		0.177855	0.515154
0.159423	0.473497		0.187206	0.576149		0.175357	0.49395		0.178087	0.51223
0.159626	0.473492		0.187461	0.578937		0.175632	0.491181		0.178333	0.514382
0.159763	0.469461		0.187634	0.583501		0.175857	0.496557		0.178567	0.516989
0.159996	0.471423		0.187896	0.586231		0.176089	0.49805		0.178807	0.515041
0.160198	0.471449		0.18809	0.588013		0.176333	0.500137		0.179006	0.515679
0.160424	0.471543		0.188279	0.590227		0.176498	0.500877		0.179183	0.514512
0.160581	0.475851		0.188502	0.589497		0.176637	0.504414		0.179353	0.514758
0.160813	0.475848		0.188695	0.589631		0.176855	0.504262		0.179584	0.516505
0.160918	0.475184		0.188934	0.588897		0.177114	0.505111		0.179761	0.519984
0.16102	0.477793		0.189189	0.590632		0.177254	0.50329		0.180027	0.5215
0.161207	0.479596		0.189369	0.588986		0.177429	0.500161		0.18019	0.52236
0.161476	0.480487		0.189599	0.591306		0.17763	0.501029		0.180345	0.523447
0.161702	0.477963		0.189802	0.590425		0.177857	0.502394		0.180541	0.525941
0.161889	0.477525		0.189991	0.589854		0.178067	0.50146		0.180737	0.528491
0.162071	0.477664		0.190254	0.590213		0.178309	0.503172		0.181006	0.531319
0.162292	0.477175		0.190492	0.593274		0.178573	0.50092		0.181209	0.528782
0.162445	0.477174		0.190678	0.592086		0.178726	0.500609		0.181509	0.524899
0.162674	0.479388		0.190874	0.593179		0.178924	0.499512		0.181729	0.526213
0.1629	0.481989		0.191085	0.593042		0.179123	0.502199		0.181943	0.527735
0.163094	0.478196		0.191269	0.591824		0.179329	0.503629		0.182075	0.530309
0.163286	0.481853		0.191594	0.589428		0.179558	0.508242		0.182293	0.531782
0.163386	0.484098		0.19188	0.590549		0.179772	0.508231		0.182544	0.533989
0.163552	0.482349		0.192139	0.589766		0.179939	0.510285		0.182674	0.537467
0.163743	0.483809		0.192356	0.589151		0.180101	0.511322		0.182825	0.538417
0.163903	0.48683		0.192574	0.586612		0.180261	0.51294		0.183034	0.539526
0.164134	0.489153		0.192788	0.588264		0.18054	0.518024		0.183199	0.543716
0.16433	0.488987		0.193053	0.590618		0.180737	0.520277		0.183477	0.546637
0.164549	0.488248		0.193248	0.588208		0.180916	0.522715		0.183759	0.547294
0.164723	0.49001		0.193526	0.59286		0.181034	0.528332		0.18391	0.550816
0.164861	0.489399		0.193671	0.594431		0.181229	0.530487		0.184099	0.553239
0.165013	0.485031		0.193871	0.595905		0.181464	0.531126		0.184196	0.56049
0.165178	0.483464		0.194079	0.597032		0.181731	0.532785		0.184409	0.561881
0.165409	0.482525		0.194286	0.594253		0.181968	0.534965		0.18471	0.565432
0.165602	0.481581		0.194455	0.594676		0.18221	0.536141		0.184993	0.567175
0.165815	0.48035		0.194636	0.594728		0.182398	0.540545		0.185212	0.56932
0.165983	0.483168		0.194811	0.596568		0.182636	0.540782		0.185454	0.573526
0.166157	0.485085		0.195034	0.598236		0.182861	0.541357		0.185706	0.580706
0.166348	0.484413		0.195294	0.597139		0.18303	0.545004		0.185911	0.580822
0.166466	0.481212		0.195496	0.594047		0.183251	0.546313		0.186074	0.582846
0.166623	0.482701		0.195709	0.592286		0.183426	0.541851		0.186305	0.583706
0.166836	0.480685		0.195919	0.593575		0.18364	0.545414		0.186439	0.580544
0.166989	0.477719		0.196118	0.593612		0.183828	0.546386		0.186612	0.583801
0.167212	0.474306		0.196255	0.59145		0.184053	0.547501		0.186817	0.581429
0.167393	0.47393		0.196404	0.592699		0.184181	0.547982		0.187063	0.577138
0.167577	0.471169		0.196663	0.594859		0.184342	0.548246		0.187217	0.579467
0.1678	0.473917		0.196883	0.591368		0.184587	0.547051		0.187325	0.579809
0.167966	0.478595		0.197111	0.591442		0.18474	0.546205		0.187507	0.581269
0.168144	0.480663		0.197365	0.588222		0.184917	0.548464		0.187689	0.581368
0.168326	0.479646		0.197576	0.58991		0.185083	0.547534		0.187912	0.584005
0.16853	0.478876		0.19784	0.587698		0.185262	0.54992		0.188101	0.58684
0.168698	0.48074		0.198033	0.586059		0.185426	0.548799		0.188282	0.585662
0.16884	0.480097		0.198217	0.583569		0.185677	0.553945		0.188492	0.586196
0.16904	0.479002		0.198391	0.583924		0.185844	0.5577		0.188718	0.586358
0.169193	0.477868		0.19856	0.586345		0.186029	0.559366		0.188932	0.589222
0.169354	0.477309		0.198704	0.584218		0.186217	0.557786		0.18908	0.589965
0.169487	0.474043		0.198983	0.583766		0.186351	0.560351		0.189237	0.589747
0.169621	0.475625		0.199237	0.58564		0.186524	0.560821		0.189368	0.590622
0.169783	0.473883		0.199442	0.586886		0.186712	0.562229		0.189564	0.591783
0.169943	0.474622		0.199612	0.590013		0.186958	0.563257		0.189742	0.593512
0.170073	0.4737		0.199798	0.59237		0.187117	0.565896		0.189994	0.591671
0.170312	0.47189		0.199995	0.592258		0.18734	0.56323		0.190201	0.593939
0.170444	0.468414		0.200279	0.59531		0.187528	0.565809		0.190387	0.59316
0.170645	0.472069		0.200484	0.595877		0.18776	0.564347		0.190609	0.592118
0.170816	0.4713		0.200653	0.597363		0.18802	0.563832		0.190804	0.593018
0.171008	0.47171		0.200842	0.595782		0.188241	0.561413		0.191048	0.59273
0.17124	0.470767		0.20105	0.59734		0.188419	0.560941		0.191286	0.592953
0.171443	0.469775		0.201216	0.597479		0.188614	0.559315		0.191481	0.590645
0.171593	0.466532		0.201437	0.594956		0.188754	0.563219		0.191707	0.587489
0.171717	0.466095		0.20164	0.593874		0.188922	0.560121		0.191848	0.583522
0.171852	0.46813		0.201854	0.594163		0.189173	0.56183		0.191985	0.579979
0.172044	0.469644		0.202116	0.594599		0.189341	0.561311		0.192159	0.577883
0.172239	0.470588		0.202273	0.59427		0.189455	0.559063		0.19242	0.57939
0.172417	0.474727		0.202421	0.595408		0.189575	0.560712		0.19256	0.580065
0.172549	0.472755		0.202687	0.594907		0.189753	0.560416		0.192687	0.581308
0.172698	0.475498		0.202851	0.590901		0.18995	0.55926		0.192815	0.582611
0.172876	0.47297		0.203052	0.590013		0.190098	0.561389		0.193044	0.584092
0.173059	0.473995		0.203223	0.591138		0.190288	0.564078		0.193301	0.583213
0.173235	0.473928		0.20336	0.592261		0.190535	0.562666		0.19342	0.579546
0.17338	0.469996		0.203517	0.590329		0.190693	0.561809		0.193577	0.582951
0.173501	0.470045		0.20372	0.589495		0.190881	0.566186		0.193722	0.580447
0.173711	0.469693		0.203932	0.589641		0.191076	0.564198		0.193982	0.577161
0.173854	0.469196		0.204099	0.587689		0.191284	0.567557		0.194183	0.578318
0.173967	0.469205		0.204324	0.586773		0.191433	0.56793		0.194423	0.583433
0.174148	0.470105		0.204536	0.586758		0.191606	0.568918		0.194612	0.586512
0.174295	0.469548		0.204746	0.586589		0.191788	0.570138		0.19479	0.586102
0.174447	0.468944		0.20495	0.59016		0.191984	0.568535		0.194951	0.585918
0.174626	0.467473		0.205133	0.588615		0.192142	0.569838		0.195139	0.585986
0.174768	0.469191		0.205272	0.589603		0.192322	0.567691		0.195313	0.586612
0.174918	0.471565		0.205477	0.588698		0.192536	0.566933		0.195453	0.58813
0.17512	0.470539		0.205684	0.591486		0.192688	0.567501		0.195578	0.59235
0.175288	0.47154		0.205825	0.591276		0.192867	0.570108		0.195728	0.594946
0.175528	0.466097		0.205986	0.591245		0.193031	0.570518		0.19597	0.59338
0.175669	0.464508		0.206275	0.588887		0.193212	0.567551		0.196155	0.594511
0.175848	0.462647		0.206454	0.592169		0.193402	0.572297		0.196335	0.595668
0.176018	0.457298		0.206612	0.595156		0.193603	0.574625		0.196559	0.599873
0.176257	0.452633		0.206797	0.594626		0.193767	0.574881		0.196762	0.598901
0.176423	0.451136		0.206982	0.595197		0.193962	0.572367		0.196919	0.596334
0.176551	0.452485		0.20716	0.597447		0.194168	0.569435		0.197118	0.596633
0.176668	0.456171		0.207357	0.601103		0.194367	0.571834		0.197263	0.596801
0.176803	0.459805		0.207553	0.603704		0.194516	0.568676		0.197461	0.594185
0.176978	0.458749		0.207742	0.608055		0.194672	0.56718		0.19766	0.591386
0.177207	0.458928		0.207958	0.607166		0.194799	0.56834		0.197847	0.592988
0.177329	0.458127		0.208119	0.611128		0.194995	0.567455		0.19798	0.590728
0.177489	0.462189		0.20829	0.608963		0.195172	0.563835		0.198105	0.589401
0.177643	0.464138		0.208541	0.606053		0.195295	0.562428		0.198228	0.591142
0.177755	0.466991		0.208769	0.605804		0.195496	0.561093		0.19837	0.591364
0.177885	0.464911		0.208935	0.606028		0.195651	0.56191		0.198515	0.588959
0.178021	0.466943		0.209112	0.608984		0.195787	0.560675		0.198706	0.588053
0.178148	0.468851		0.209269	0.609874		0.195943	0.563004		0.199014	0.588307
0.178298	0.47307		0.209405	0.608853		0.196139	0.561251		0.199177	0.584917
0.178456	0.471692		0.209627	0.606372		0.19631	0.562437		0.199335	0.582234
0.178581	0.472347		0.209799	0.60638		0.19651	0.56181		0.19956	0.584902
0.178768	0.47587		0.210001	0.606928		0.196641	0.562348		0.199759	0.58638
0.178934	0.477387		0.210245	0.606588		0.196868	0.561135		0.199841	0.585297
0.179087	0.479548		0.210396	0.606289		0.197054	0.5636		0.199977	0.58457
0.179242	0.478351		0.210532	0.605637		0.197259	0.566419		0.200171	0.580835
0.179347	0.48001		0.210783	0.605156		0.197447	0.569586		0.200334	0.582165
0.179497	0.482588		0.210994	0.605528		0.197568	0.570278		0.20058	0.586455
0.179673	0.484753		0.211196	0.606419		0.197674	0.572931		0.200775	0.584905
0.179864	0.482878		0.211348	0.606343		0.197833	0.57413		0.200935	0.585599
0.18004	0.488082		0.211494	0.607419		0.19806	0.571617		0.201118	0.585871
0.180208	0.487061		0.211671	0.606293		0.198261	0.570112		0.201348	0.589767
0.180349	0.491319		0.211795	0.609334		0.198454	0.57322		0.201533	0.589961
0.180512	0.496296		0.21198	0.610188		0.19862	0.573876		0.201675	0.592957
0.180635	0.495801		0.212141	0.610279		0.198743	0.575612		0.201779	0.59333
0.180765	0.492861		0.21228	0.609804		0.198891	0.576752		0.201918	0.594406
0.18094	0.492081		0.212388	0.607979		0.199022	0.576142		0.202072	0.594902
0.181111	0.491759		0.212543	0.604821		0.199177	0.57878		0.202218	0.595836
0.181283	0.492007		0.212716	0.607008		0.19937	0.580337		0.202412	0.599361
0.1814	0.494323		0.212943	0.603449		0.199577	0.577584		0.202577	0.598964
0.181497	0.493369		0.213157	0.602715		0.199704	0.577511		0.202779	0.59886
0.181664	0.494708		0.213312	0.601731		0.19987	0.579361		0.202962	0.597106
0.181797	0.497045		0.213474	0.602992		0.200053	0.580395		0.20311	0.597204
0.181967	0.500318		0.213709	0.603362		0.200222	0.581711		0.203274	0.597869
0.182144	0.501893		0.21386	0.602875		0.200407	0.585052		0.203454	0.600175
0.182325	0.502297		0.214044	0.60334		0.200574	0.585554		0.203638	0.600431
0.182505	0.502611		0.214292	0.601823		0.200724	0.586274		0.203811	0.596807
0.182649	0.504991		0.214434	0.601748		0.200856	0.589051		0.203986	0.595993
0.182859	0.506619		0.214588	0.599069		0.201049	0.585989		0.20415	0.598179
0.182988	0.507498		0.214808	0.600033		0.201287	0.583662		0.204272	0.597559
0.183121	0.50858		0.214935	0.600053		0.201414	0.585921		0.204405	0.600315
0.183279	0.510831		0.215074	0.598146		0.201533	0.584016		0.204614	0.599696
0.183421	0.51324		0.215324	0.598661		0.20165	0.58563		0.204819	0.598587
0.183542	0.516567		0.215536	0.596167		0.201804	0.587454		0.204907	0.600537
0.183691	0.516611		0.215696	0.595177		0.201994	0.583441		0.205071	0.599515
0.183839	0.515545		0.215857	0.595365		0.202149	0.586608		0.205195	0.598194
0.183956	0.514096		0.21601	0.596964		0.202316	0.58788		0.205341	0.599224
0.184111	0.511499		0.216169	0.59524		0.202503	0.586923		0.205518	0.598939
0.184216	0.510053		0.216392	0.594471		0.202668	0.584442		0.205673	0.59917
0.184335	0.509071		0.216595	0.59068		0.202827	0.585761		0.205841	0.597048
0.184523	0.509192		0.216786	0.592745		0.202989	0.585785		0.206018	0.594158
0.184665	0.512445		0.216952	0.590489		0.203126	0.587556		0.206185	0.59186
0.184768	0.513389		0.217111	0.590726		0.203267	0.585455		0.206351	0.591191
0.184914	0.516901		0.217209	0.590939		0.20343	0.582801		0.206497	0.591499
0.185034	0.520918		0.217329	0.589242		0.203644	0.582863		0.206709	0.58899
0.185221	0.521074		0.217585	0.589358		0.203787	0.583168		0.206906	0.589926
0.185427	0.519768		0.217767	0.589022		0.20398	0.582053		0.2071	0.593141
0.185547	0.519919		0.217921	0.587083		0.204157	0.580276		0.207315	0.591288
0.185691	0.522214		0.218115	0.58587		0.204346	0.579662		0.207504	0.591169
0.185829	0.525467		0.218316	0.583841		0.20447	0.577424		0.207683	0.59007
0.185947	0.528266		0.218462	0.582629		0.204598	0.574836		0.207797	0.596866
0.186088	0.531578		0.218589	0.580184		0.204789	0.576496		0.207906	0.594737
0.186259	0.534904		0.218754	0.576038		0.20499	0.576928		0.208064	0.594223
0.186369	0.534328		0.218899	0.57743		0.205122	0.583549		0.208202	0.593233
0.186527	0.536082		0.219032	0.573572		0.205279	0.583125		0.208391	0.59472
0.18666	0.536772		0.219209	0.573605		0.205433	0.584208		0.208557	0.595009
0.186805	0.539223		0.219366	0.57042		0.20553	0.587701		0.208678	0.597343
0.186978	0.540811		0.219511	0.568178		0.205636	0.588655		0.208816	0.601296
0.187123	0.543942		0.219745	0.567592		0.205785	0.585876		0.208937	0.600194
0.187282	0.543687		0.219927	0.568394		0.205939	0.587678		0.209068	0.602241
0.187436	0.546426		0.220049	0.568336		0.206095	0.589343		0.209194	0.604126
0.187572	0.54717		0.220165	0.568624		0.206261	0.590194		0.209325	0.605336
0.187721	0.547899		0.220345	0.565131		0.206408	0.594483		0.209577	0.606066
0.187827	0.54455		0.220522	0.56245		0.206537	0.591944		0.20972	0.607823
0.18799	0.54447		0.220652	0.565438		0.206692	0.592942		0.209846	0.609341
0.188106	0.541502		0.22087	0.565164		0.206859	0.596118		0.210018	0.611542
0.188228	0.541485		0.22105	0.564807		0.207012	0.593394		0.210159	0.612367
0.188325	0.54112		0.221222	0.561801		0.207163	0.592752		0.210347	0.613957
0.188482	0.538838		0.221428	0.565261		0.207341	0.596295		0.210467	0.615293
0.188627	0.539861		0.22155	0.567183		0.207431	0.599065		0.21064	0.615025
0.188735	0.539111		0.221738	0.567105		0.207552	0.59514		0.21075	0.619384
0.188947	0.541602		0.221986	0.565265		0.207708	0.59392		0.210921	0.622246
0.189073	0.544387		0.222118	0.567115		0.207917	0.591706		0.211087	0.622172
0.189225	0.544371		0.222225	0.566668		0.208103	0.592585		0.21126	0.61993
0.189398	0.543828		0.222351	0.567132		0.208316	0.589077		0.211472	0.625362
0.189513	0.540738		0.22247	0.570443		0.208447	0.589336		0.211676	0.62542
0.189672	0.541921		0.222596	0.569058		0.208607	0.589096		0.211858	0.625523
0.189798	0.541127		0.222766	0.567517		0.208813	0.58739		0.212002	0.624161
0.189898	0.538775		0.222985	0.565572		0.209005	0.588371		0.212137	0.628051
0.189998	0.53875		0.223139	0.56543		0.209127	0.588472		0.212243	0.627161
0.190118	0.540448		0.22331	0.562751		0.20924	0.59153		0.212398	0.62604
0.190224	0.53956		0.223463	0.562683		0.209385	0.5923		0.212563	0.623468
0.190367	0.541491		0.223619	0.564027		0.209555	0.591637		0.212773	0.621092
0.190514	0.542961		0.223744	0.564875		0.209712	0.594248		0.212899	0.621222
0.190683	0.544555		0.223907	0.561669		0.209842	0.595468		0.213073	0.618169
0.190872	0.547255		0.224126	0.559793		0.209996	0.5934		0.213172	0.611525
0.191006	0.550641		0.224371	0.559732		0.210178	0.593536		0.213325	0.608758
0.191109	0.552047		0.224593	0.562135		0.210325	0.594638		0.213469	0.607301
0.191211	0.551836		0.224749	0.559564		0.210478	0.595694		0.213606	0.606843
0.191357	0.550251		0.224893	0.55867		0.210613	0.593048		0.213777	0.608552
0.191496	0.551531		0.225025	0.558067		0.210758	0.59229		0.213953	0.608971
0.191727	0.555001		0.22518	0.555546		0.210941	0.59211		0.21408	0.608656
0.19187	0.55577		0.225314	0.55489		0.211058	0.589402		0.214256	0.607262
0.192009	0.560016		0.225425	0.550385		0.211182	0.589359		0.214454	0.606943
0.192102	0.562184		0.225583	0.547386		0.211283	0.588116		0.21458	0.604131
0.192251	0.562285		0.225793	0.548486		0.211419	0.588648		0.214665	0.600799
0.192419	0.560941		0.225914	0.548887		0.211586	0.588735		0.214758	0.597452
0.192522	0.561937		0.226029	0.547058		0.211715	0.589757		0.214922	0.599257
0.192618	0.560914		0.2262	0.542804		0.21185	0.591879		0.215081	0.598591
0.192752	0.561186		0.226365	0.53931		0.212014	0.590833		0.215251	0.59813
0.192885	0.560045		0.22653	0.540362		0.212177	0.59069		0.215398	0.596921
0.193021	0.559219		0.226726	0.540693		0.212284	0.589472		0.215536	0.598684
0.193169	0.559524		0.226869	0.539797		0.212442	0.590331		0.2157	0.596716
0.193288	0.556025		0.227005	0.537195		0.212604	0.588096		0.215822	0.593874
0.193405	0.559303		0.227127	0.536214		0.212747	0.592163		0.21596	0.591394
0.193568	0.556828		0.22731	0.536878		0.212884	0.592816		0.216096	0.589736
0.193669	0.558801		0.227439	0.536677		0.212992	0.590484		0.216222	0.595847
0.193811	0.561762		0.227589	0.534032		0.213132	0.588638		0.216345	0.595872
0.193944	0.563209		0.227743	0.531636		0.213273	0.589583		0.21649	0.594322
0.194131	0.565266		0.227911	0.528875		0.213443	0.591563		0.216624	0.595075
0.194274	0.566533		0.228076	0.526411		0.213628	0.594374		0.21679	0.595662
0.194387	0.565633		0.228213	0.527801		0.213761	0.597475		0.217045	0.596257
0.194471	0.564711		0.228413	0.529953		0.213918	0.598532		0.217243	0.595954
0.194561	0.561069		0.228559	0.52564		0.214039	0.5964		0.217381	0.594593
0.194742	0.559618		0.228699	0.523887		0.2142	0.597072		0.217525	0.594179
0.194844	0.561441		0.228847	0.522623		0.214393	0.596993		0.21765	0.594425
0.194985	0.562622		0.229034	0.522285		0.214493	0.601259		0.217754	0.595528
0.195116	0.562762		0.229137	0.522228		0.214671	0.601179		0.217879	0.59644
0.195264	0.562269		0.229309	0.519608		0.214827	0.602187		0.218037	0.597271
0.19539	0.563209		0.229487	0.52084		0.214955	0.599036		0.218259	0.596688
0.195546	0.55809		0.229647	0.520466		0.215049	0.599069		0.218391	0.595142
0.195622	0.559131		0.229779	0.52095		0.215168	0.599822		0.218533	0.597496
0.195745	0.556769		0.229916	0.519783		0.215322	0.597912		0.218676	0.597841
0.195863	0.55445		0.230062	0.517398		0.215473	0.59702		0.218765	0.596962
0.195985	0.552739		0.230142	0.518558		0.215621	0.594687		0.218909	0.597037
0.196145	0.553782		0.230293	0.518265		0.215752	0.593963		0.219047	0.596796
0.196312	0.55102		0.230503	0.517117		0.215874	0.590755		0.219225	0.597379
0.196421	0.550314		0.230649	0.517958		0.216047	0.589341		0.219332	0.598932
0.196518	0.552502		0.23077	0.517989		0.216186	0.583947		0.219419	0.59756
0.196659	0.551754		0.230953	0.518096		0.216353	0.586371		0.219573	0.592707
0.196794	0.550216		0.23109	0.512998		0.216518	0.585007		0.219735	0.5918
0.19694	0.548982		0.231249	0.515217		0.216672	0.583283		0.219895	0.589831
0.197066	0.549172		0.231403	0.516836		0.216766	0.581945		0.220047	0.588289
0.197202	0.547402		0.231599	0.515359		0.216883	0.577443		0.220236	0.58617
0.197309	0.547156		0.231726	0.516321		0.217075	0.57334		0.220364	0.583883
0.19742	0.547425		0.231848	0.512257		0.21724	0.573073		0.220509	0.584936
0.197554	0.549434		0.23197	0.511256		0.217386	0.570391		0.220648	0.581755
0.197714	0.552265		0.232138	0.511721		0.217489	0.568898		0.220809	0.577571
0.197846	0.552726		0.232223	0.512032		0.21766	0.568076		0.221003	0.579754
0.197923	0.553327		0.232507	0.51333		0.217804	0.568984		0.221095	0.577599
0.198033	0.556344		0.232738	0.51523		0.217922	0.56786		0.221202	0.576916
0.198142	0.555796		0.232887	0.511545		0.218073	0.566674		0.221401	0.579503
0.198242	0.553274		0.233046	0.515088		0.218247	0.565676		0.221541	0.579215
0.198438	0.558638		0.233169	0.513499		0.218386	0.563407		0.221661	0.578153
0.198566	0.555982		0.233291	0.514225		0.218495	0.562254		0.221799	0.579098
0.198674	0.553485		0.233426	0.51211		0.218581	0.560584		0.221962	0.582627
0.198807	0.552982		0.233586	0.516702		0.218719	0.558503		0.222065	0.581415
0.198955	0.554642		0.23371	0.518485		0.218898	0.557875		0.222199	0.579452
0.199087	0.553265		0.23384	0.521126		0.219043	0.557563		0.222382	0.579857
0.199197	0.553649		0.233985	0.519358		0.219128	0.556027		0.222481	0.579524
0.199324	0.554208		0.234106	0.517371		0.219276	0.556739		0.222628	0.580754
0.199421	0.551763		0.234259	0.518821		0.219444	0.560439		0.222765	0.576957
0.19956	0.550644		0.234451	0.518619		0.219554	0.559495		0.222886	0.579907
0.199689	0.549556		0.234585	0.523444		0.219667	0.560304		0.222995	0.579187
0.199803	0.552208		0.234725	0.520663		0.21978	0.554375		0.223111	0.581238
0.199966	0.553174		0.234849	0.522498		0.21993	0.551435		0.223266	0.578841
0.200074	0.551699		0.234972	0.521787		0.220103	0.550803		0.22342	0.579413
0.200155	0.549043		0.235127	0.523778		0.220206	0.54815		0.223514	0.577708
0.200285	0.547746		0.235274	0.526307		0.220309	0.549195		0.223674	0.576358
0.200432	0.548047		0.235404	0.526193		0.220453	0.548249		0.22381	0.577392
0.200562	0.548061		0.235628	0.526882		0.220643	0.548573		0.223988	0.577071
0.20069	0.546494		0.235762	0.527213		0.220813	0.549555		0.224204	0.57693
0.200845	0.546638		0.235896	0.524964		0.220955	0.549532		0.224354	0.577506
0.201004	0.545977		0.236006	0.523972		0.221082	0.547916		0.224481	0.577908
0.201155	0.545259		0.236132	0.525995		0.221234	0.547707		0.224588	0.578908
0.201258	0.546108		0.236223	0.522826		0.22134	0.548847		0.2247	0.578224
0.201389	0.548322		0.236333	0.525324		0.221452	0.544238		0.224793	0.578159
0.201491	0.547164		0.236472	0.527118		0.221545	0.544226		0.224901	0.576975
0.201601	0.545653		0.236646	0.531043		0.221705	0.545604		0.225047	0.578557
0.201732	0.54804		0.23682	0.527166		0.221795	0.54304		0.225147	0.577147
0.201811	0.546687		0.237012	0.523729		0.221935	0.54041		0.225248	0.575753
0.201921	0.547956		0.237163	0.52182		0.222085	0.542963		0.225409	0.572617
0.202055	0.546211		0.237304	0.524393		0.222196	0.543472		0.225553	0.571059
0.202232	0.545878		0.237423	0.521776		0.222298	0.541082		0.225707	0.573783
0.202345	0.545989		0.237529	0.520102		0.222432	0.54083		0.225881	0.57424
0.202451	0.544925		0.237684	0.520519		0.222609	0.541607		0.226022	0.568325
0.202583	0.547104		0.237835	0.516874		0.222788	0.539162		0.226156	0.567846
0.202672	0.549839		0.237962	0.51546		0.222914	0.539283		0.226252	0.565863
0.202759	0.552213		0.238103	0.513799		0.222984	0.53873		0.226405	0.565532
0.202877	0.556887		0.238253	0.513048		0.223105	0.539237		0.226567	0.559937
0.203037	0.556477		0.238344	0.511745		0.223273	0.538985		0.226672	0.564325
0.203154	0.554501		0.238437	0.513724		0.22348	0.542157		0.226808	0.558745
0.203268	0.555199		0.238655	0.512488		0.223708	0.538264		0.226937	0.556944
0.203367	0.557727		0.238874	0.509548		0.223825	0.537932		0.227122	0.552879
0.203466	0.557377		0.239031	0.511307		0.223945	0.53743		0.22727	0.546762
0.203595	0.557381		0.239195	0.515949		0.224018	0.532114		0.227449	0.544961
0.203735	0.555567		0.239368	0.514286		0.224111	0.531794		0.227582	0.543426
0.203804	0.552819		0.239481	0.513339		0.224225	0.530495		0.227681	0.542742
0.203928	0.552509		0.239636	0.510039		0.224373	0.528186		0.227833	0.542768
0.204042	0.551455		0.239768	0.512916		0.224481	0.526945		0.227919	0.542208
0.204171	0.555666		0.239898	0.51127		0.224615	0.524589		0.228011	0.537846
0.204295	0.557109		0.240054	0.510799		0.22474	0.52462		0.228196	0.533796
0.204442	0.555976		0.240206	0.512109		0.224853	0.523587		0.228323	0.531541
0.204526	0.555171		0.240324	0.510196		0.22497	0.523661		0.228475	0.530223
0.204637	0.554659		0.240447	0.506963		0.225138	0.522019		0.228557	0.528004
0.204753	0.551616		0.240585	0.506041		0.225249	0.524756		0.228697	0.52897
0.204844	0.55025		0.240705	0.50539		0.225365	0.527902		0.228786	0.52753
0.204948	0.548947		0.240824	0.50329		0.22552	0.528967		0.22894	0.528311
0.205104	0.550842		0.240947	0.502536		0.225687	0.530273		0.229132	0.526767
0.205216	0.550321		0.24109	0.501851		0.225857	0.527727		0.229291	0.525005
0.205305	0.551553		0.241222	0.501362		0.226009	0.530214		0.229508	0.521151
0.205413	0.552585		0.241326	0.501017		0.226165	0.529154		0.229629	0.519968
0.205549	0.558706		0.241406	0.498818		0.226323	0.527986		0.229707	0.518873
0.205657	0.555629		0.241593	0.498447		0.226447	0.529751		0.229846	0.51679
0.205792	0.555553		0.241727	0.498598		0.226538	0.534238		0.229995	0.515565
0.205928	0.556091		0.241873	0.498101		0.226661	0.535346		0.23013	0.516845
0.206069	0.556925		0.242009	0.495859		0.226786	0.536037		0.230203	0.518527
0.206198	0.557352		0.242178	0.493611		0.226893	0.537479		0.230326	0.515135
0.206324	0.558469		0.242325	0.494067		0.227046	0.539782		0.230483	0.513665
0.206457	0.555116		0.242423	0.493434		0.227176	0.541828		0.230589	0.510724
0.206657	0.551426		0.242582	0.496704		0.227275	0.539877		0.23071	0.50906
0.206788	0.550763		0.242769	0.495387		0.227372	0.535511		0.230793	0.508946
0.206884	0.549367		0.242903	0.490344		0.227471	0.532577		0.230909	0.507533
0.20698	0.552315		0.243066	0.487193		0.227585	0.530064		0.231048	0.506026
0.207087	0.553053		0.24322	0.4858		0.227731	0.529121		0.23119	0.505842
0.207229	0.551571		0.243321	0.483544		0.227841	0.527217		0.231283	0.502016
0.207346	0.550841		0.243451	0.483742		0.22795	0.526423		0.231408	0.502381
0.207441	0.550011		0.243618	0.48317		0.228081	0.521716		0.231516	0.49993
0.207539	0.547883		0.243776	0.483477		0.228186	0.524108		0.23163	0.499864
0.207653	0.551988		0.243907	0.486066		0.228296	0.520904		0.23176	0.499368
0.207721	0.553273		0.243998	0.484705		0.228388	0.521721		0.231861	0.49804
0.207836	0.552932		0.244087	0.486374		0.228512	0.51868		0.231998	0.500176
0.207956	0.554904		0.244233	0.483835		0.228728	0.515259		0.232129	0.498136
0.208053	0.562173		0.244323	0.484612		0.228875	0.512371		0.232273	0.500054
0.208131	0.564888		0.244386	0.486688		0.228978	0.512133		0.232386	0.503093
0.20828	0.563506		0.244599	0.485668		0.229076	0.513128		0.2325	0.503708
0.208425	0.562301		0.244765	0.484848		0.229172	0.509241		0.232656	0.501624
0.208536	0.564971		0.244918	0.484478		0.229299	0.509914		0.232845	0.501954
0.208649	0.56717		0.245033	0.48184		0.229435	0.509303		0.232933	0.502913
0.208728	0.566009		0.245169	0.481853		0.229598	0.51063		0.233064	0.503684
0.208802	0.563293		0.24528	0.480367		0.229725	0.507375		0.233199	0.504071
0.208879	0.563425		0.24538	0.482146		0.229882	0.505292		0.233387	0.503281
0.20901	0.56515		0.245511	0.479734		0.230034	0.506037		0.233535	0.500582
0.20911	0.565026		0.245634	0.476783		0.230142	0.502513		0.233665	0.499832
0.209198	0.565065		0.245821	0.474582		0.230255	0.502278		0.233778	0.503386
0.209385	0.566071		0.245962	0.474705		0.230364	0.50336		0.233875	0.505592
0.209526	0.565924		0.246134	0.480061		0.230508	0.504183		0.23399	0.505846
0.209613	0.563202		0.246255	0.48186		0.230647	0.503654		0.234135	0.506471
0.20973	0.56149		0.246361	0.482089		0.230755	0.501861		0.234244	0.508323
0.209875	0.563088		0.246483	0.47995		0.230868	0.500624		0.234419	0.506557
0.21	0.565963		0.246647	0.479765		0.230963	0.498922		0.234536	0.506975
0.210158	0.564178		0.246795	0.480308		0.231056	0.500219		0.234619	0.506818
0.210252	0.565483		0.246935	0.481509		0.231225	0.500378		0.234758	0.50722
0.21036	0.567356		0.247095	0.481818		0.2314	0.498901		0.234906	0.507197
0.210457	0.564153		0.247213	0.482396		0.231592	0.500429		0.23501	0.510563
0.210565	0.565496		0.247347	0.479476		0.23171	0.499709		0.235164	0.513195
0.210676	0.566978		0.247485	0.479845		0.231844	0.498545		0.235291	0.512605
0.210846	0.568098		0.247614	0.476045		0.231968	0.497798		0.235416	0.515204
0.210929	0.568718		0.247699	0.471635		0.232058	0.49497		0.235493	0.514383
0.211004	0.569584		0.247816	0.470061		0.232161	0.497155		0.235602	0.51582
0.211103	0.570702		0.247955	0.46852		0.232247	0.496748		0.235728	0.516181
0.211207	0.57074		0.248095	0.471865		0.23232	0.496462		0.235867	0.515475
0.211327	0.57317		0.248203	0.470815		0.232462	0.495222		0.23602	0.512521
0.211459	0.574986		0.248292	0.473316		0.232595	0.492339		0.236146	0.510404
0.211571	0.576001		0.248416	0.472665		0.232683	0.490822		0.236257	0.511603
0.211667	0.573351		0.248573	0.473304		0.232779	0.489741		0.236407	0.510049
0.211776	0.572829		0.248716	0.470299		0.232921	0.490022		0.23654	0.511257
0.211912	0.572245		0.248841	0.470789		0.233073	0.488347		0.236685	0.513482
0.212011	0.574006		0.248955	0.469503		0.233195	0.485002		0.236749	0.513937
0.212095	0.572959		0.249045	0.467157		0.233296	0.486109		0.236878	0.516175
0.212233	0.576304		0.249218	0.466897		0.233446	0.486201		0.237071	0.517662
0.212352	0.57739		0.249387	0.465508		0.233594	0.488373		0.237186	0.518456
0.212422	0.577313		0.249539	0.465296		0.233732	0.484245		0.237285	0.521303
0.212549	0.574755		0.249692	0.461614		0.233858	0.481955		0.237436	0.521779
0.212664	0.575723		0.249798	0.464441		0.233999	0.477385		0.237555	0.520568
0.212792	0.574919		0.249939	0.461761		0.234133	0.476781		0.237643	0.519172
0.212909	0.575681		0.250084	0.461053		0.234225	0.473004		0.237751	0.51731
0.213019	0.571666		0.250189	0.457986		0.234307	0.47256		0.237837	0.513559
0.213093	0.569041		0.250319	0.457898		0.234386	0.475415		0.237929	0.512861
0.213208	0.569388		0.2505	0.456892		0.23448	0.478116		0.238046	0.510444
0.213298	0.567738		0.250591	0.456242		0.234591	0.479237		0.238167	0.512698
0.213387	0.568482		0.250713	0.454841		0.234704	0.479805		0.238306	0.515818
0.213454	0.570452		0.250812	0.45721		0.234829	0.478726		0.238391	0.515251
0.213576	0.569564		0.250931	0.454099		0.234993	0.478745		0.238475	0.514538
0.21368	0.570935		0.251074	0.451933		0.235122	0.479473		0.238626	0.511957
0.213792	0.572791		0.251169	0.452309		0.235218	0.479065		0.238761	0.511165
0.213941	0.574779		0.251268	0.453446		0.235358	0.482217		0.238907	0.513056
0.214082	0.572737		0.251414	0.453523		0.235494	0.48899		0.23905	0.514779
0.214212	0.570671		0.251561	0.450775		0.235644	0.490567		0.239167	0.514389
0.214306	0.57142		0.251668	0.454589		0.23575	0.493602		0.239302	0.512824
0.214396	0.566358		0.251801	0.454319		0.235847	0.492523		0.239422	0.51241
0.214479	0.565147		0.25195	0.455158		0.235977	0.49482		0.239542	0.504491
0.214589	0.564932		0.252072	0.452474		0.236097	0.488165		0.239706	0.503615
0.214705	0.564219		0.252204	0.450495		0.236189	0.490739		0.239835	0.502539
0.21483	0.56279		0.252333	0.452548		0.236325	0.490579		0.239947	0.503385
0.214913	0.562619		0.252477	0.450833		0.236423	0.488335		0.240054	0.504862
0.215055	0.560485		0.252611	0.446037		0.23652	0.490131		0.240161	0.503494
0.215152	0.559341		0.252716	0.445073		0.236667	0.490779		0.240257	0.503206
0.215254	0.558797		0.252832	0.443559		0.236794	0.492605		0.240392	0.506013
0.215378	0.557917		0.252983	0.442988		0.236919	0.492841		0.240503	0.505313
0.21545	0.559112		0.253081	0.442196		0.237044	0.492955		0.240597	0.502384
0.215528	0.557833		0.253191	0.442595		0.237169	0.497041		0.240682	0.504334
0.215633	0.557655		0.253333	0.440812		0.237318	0.498187		0.240824	0.504922
0.215757	0.555207		0.253449	0.43707		0.237429	0.496424		0.240977	0.506899
0.215865	0.558371		0.253585	0.435211		0.237491	0.495655		0.241072	0.506915
0.215998	0.555356		0.25372	0.43362		0.237589	0.498522		0.241213	0.508578
0.216108	0.554809		0.253847	0.432592		0.237672	0.50146		0.241327	0.506768
0.216172	0.554587		0.253943	0.430704		0.23778	0.500077		0.241431	0.507682
0.216253	0.557023		0.254015	0.42799		0.237944	0.500958		0.241541	0.502697
0.216386	0.555888		0.254148	0.427083		0.23808	0.499417		0.24162	0.500934
0.216497	0.555071		0.254287	0.422348		0.238239	0.499972		0.24175	0.500728
0.216587	0.555764		0.254403	0.4231		0.238355	0.496994		0.241876	0.502599
0.216711	0.555894		0.254567	0.417777		0.238487	0.497696		0.242008	0.502009
0.216856	0.549463		0.254744	0.418766		0.23859	0.49948		0.242194	0.499417
0.216983	0.547631		0.254828	0.416005		0.238691	0.498205		0.242291	0.500381
0.217108	0.546862		0.254926	0.410476		0.238825	0.497607		0.242382	0.499344
0.217208	0.547211		0.255021	0.40785		0.238958	0.494735		0.242548	0.498009
0.217298	0.546775		0.255153	0.407718		0.23907	0.50153		0.242655	0.496068
0.217406	0.546982		0.255282	0.406574		0.239187	0.499868		0.242769	0.496646
0.217474	0.543512		0.255385	0.403343		0.239261	0.499195		0.242876	0.498327
0.217617	0.542948		0.255504	0.408144		0.239337	0.494551		0.243007	0.499292
0.217763	0.544545		0.255609	0.40189		0.239438	0.493484		0.243146	0.497978
0.217857	0.545846		0.25577	0.399659		0.239552	0.494853		0.243236	0.497257
0.217915	0.54677		0.2559	0.399819		0.239687	0.493653		0.243367	0.497911
0.218026	0.547562		0.256075	0.396463		0.239815	0.491398		0.243468	0.498224
0.218133	0.547609		0.256287	0.392198		0.23994	0.492644		0.243587	0.501379
0.218227	0.546947		0.256463	0.388984		0.240057	0.497914		0.243702	0.503713
0.218349	0.545594		0.256584	0.389375		0.240121	0.498538		0.243811	0.50176
0.218485	0.546877		0.256699	0.389663		0.240227	0.497207		0.243934	0.504152
0.218561	0.546959		0.256802	0.388552		0.240331	0.492045		0.244092	0.503741
0.218656	0.544342		0.256894	0.386827		0.240443	0.49284		0.244191	0.503666
0.218738	0.542377		0.256988	0.383339		0.240543	0.48936		0.244265	0.50513
0.218851	0.544257		0.257099	0.380061		0.240651	0.491132		0.24437	0.506225
0.218969	0.542372		0.257218	0.384395		0.24082	0.493129		0.24446	0.505039
0.219062	0.537794		0.25733	0.386449		0.240952	0.498503		0.244565	0.50378
0.219168	0.537306		0.257439	0.38636		0.241046	0.49792		0.244682	0.501394
0.219258	0.54186		0.25756	0.386189		0.241157	0.49676		0.244815	0.499193
0.219332	0.541316		0.257658	0.386174		0.241308	0.498657		0.244975	0.500304
0.219458	0.540588		0.257738	0.385428		0.241456	0.49749		0.245072	0.501161
0.219538	0.540227		0.257846	0.383837		0.241568	0.496052		0.245176	0.4993
0.219627	0.537645		0.257963	0.37922		0.241655	0.491994		0.245292	0.496128
0.219747	0.537739		0.258115	0.380601		0.241763	0.491473		0.245447	0.498446
0.219878	0.538569		0.258243	0.382648		0.241834	0.493395		0.245596	0.496389
0.219964	0.538405		0.258347	0.380557		0.241962	0.490124		0.245691	0.498425
0.220075	0.542553		0.258441	0.379148		0.242071	0.489744		0.245753	0.498906
0.220186	0.544164		0.258551	0.377335		0.24219	0.489008		0.245831	0.495198
0.22028	0.540506		0.258691	0.382665		0.242306	0.485743		0.24598	0.494658
0.220362	0.540182		0.258781	0.379685		0.24244	0.483691		0.246078	0.495025
0.220468	0.539183		0.258949	0.376398		0.24255	0.482317		0.246213	0.497143
0.22058	0.538474		0.259076	0.373853		0.242643	0.482738		0.24635	0.494562
0.220688	0.536783		0.259208	0.374652		0.242763	0.482417		0.24646	0.49599
0.220809	0.533252		0.259332	0.37419		0.242913	0.479795		0.246545	0.495769
0.220875	0.532748		0.25944	0.375432		0.243031	0.475914		0.246654	0.495546
0.220972	0.532023		0.259538	0.375679		0.243119	0.47083		0.246815	0.491537
0.221106	0.530463		0.259623	0.370602		0.243202	0.470527		0.246924	0.492675
0.221201	0.52871		0.259702	0.366784		0.243313	0.465345		0.24703	0.487911
0.221277	0.525357		0.259888	0.367201		0.243443	0.466831		0.247158	0.482343
0.221374	0.520187		0.260058	0.36653		0.243566	0.467674		0.247263	0.479357
0.22148	0.517835		0.260161	0.365446		0.243756	0.464901		0.247326	0.471605
0.22157	0.514919		0.260279	0.368697		0.243878	0.464836		0.247503	0.470463
0.221682	0.513804		0.260422	0.36696		0.243976	0.460508		0.24765	0.467579
0.221792	0.510389		0.26054	0.369903		0.244064	0.459447		0.247756	0.466342
0.221915	0.512575		0.260655	0.367126		0.244139	0.458068		0.247833	0.466124
0.22198	0.514235		0.260768	0.367501		0.244233	0.456869		0.247924	0.469336
0.222074	0.513121		0.260882	0.366692		0.244331	0.459026		0.24803	0.464776
0.222195	0.514496		0.260988	0.363722		0.244422	0.459001		0.248132	0.461431
0.222291	0.515182		0.261091	0.364126		0.244526	0.457094		0.248227	0.460082
0.222403	0.513143		0.261225	0.36365		0.244655	0.454487		0.248326	0.457398
0.222519	0.513201		0.261344	0.364239		0.24474	0.45568		0.248452	0.452126
0.222599	0.509298		0.261423	0.360851		0.244851	0.457518		0.248517	0.450002
0.222664	0.507595		0.261512	0.363725		0.245006	0.45475		0.248607	0.445992
0.222763	0.503962		0.261731	0.367937		0.245091	0.454172		0.24879	0.443819
0.222877	0.501442		0.261861	0.367783		0.245166	0.451211		0.24887	0.442151
0.223	0.504443		0.262004	0.365511		0.245289	0.45023		0.248977	0.436049
0.223147	0.502163		0.262122	0.368634		0.245431	0.451818		0.249097	0.435299
0.223232	0.498846		0.262223	0.368731		0.245568	0.453512		0.249223	0.438308
0.223294	0.499949		0.26233	0.371748		0.24564	0.452108		0.249333	0.434804
0.22335	0.498767		0.262467	0.373467		0.245724	0.456324		0.249438	0.433534
0.22345	0.498152		0.262558	0.375492		0.245815	0.458198		0.249565	0.433391
0.223551	0.503641		0.262694	0.375105		0.245933	0.458245		0.249707	0.437952
0.223646	0.501977		0.262822	0.372662		0.246032	0.45414		0.249772	0.434648
0.223753	0.500075		0.262899	0.37125		0.24615	0.454985		0.249895	0.43294
0.223862	0.500861		0.263014	0.376226		0.246243	0.452927		0.250032	0.430551
0.223975	0.498387		0.263151	0.370972		0.246379	0.451784		0.25016	0.431115
0.224083	0.501622		0.26327	0.372576		0.246536	0.453331		0.250286	0.430919
0.22418	0.500413		0.263381	0.370572		0.246627	0.455348		0.250357	0.428276
0.224275	0.501243		0.263508	0.374103		0.246719	0.455129		0.250456	0.427243
0.224347	0.499913		0.263606	0.368598		0.24685	0.454576		0.250587	0.425796
0.224464	0.49892		0.263696	0.369466		0.246963	0.447233		0.250668	0.421819
0.224562	0.498297		0.263816	0.368602		0.247088	0.447067		0.250799	0.422897
0.224654	0.496473		0.263925	0.36426		0.247211	0.446512		0.250914	0.420531
0.224738	0.49935		0.264009	0.366044		0.247346	0.449869		0.251036	0.418858
0.224846	0.500495		0.264132	0.36679		0.247445	0.445311		0.251138	0.418856
0.224944	0.502084		0.264231	0.364079		0.247531	0.450919		0.251292	0.420384
0.225063	0.500262		0.264375	0.366284		0.247614	0.451283		0.251398	0.424781
0.225224	0.499882		0.264501	0.363983		0.247713	0.452016		0.251542	0.423021
0.225356	0.499361		0.264605	0.363658		0.247829	0.451352		0.251636	0.422396
0.225438	0.501329		0.264743	0.361683		0.247961	0.452163		0.251738	0.42156
0.225506	0.503172		0.264827	0.358914		0.248057	0.450483		0.251819	0.421493
0.225585	0.505325		0.264932	0.362609		0.248151	0.446043		0.251911	0.419046
0.225674	0.507339		0.265026	0.360378		0.248242	0.446216		0.252043	0.418897
0.225787	0.508637		0.265116	0.357887		0.248317	0.446974		0.252156	0.425109
0.225894	0.508908		0.265178	0.358746		0.248418	0.445063		0.252243	0.422572
0.226022	0.506552		0.265281	0.35811		0.248558	0.44012		0.252372	0.42291
0.226142	0.509327		0.265435	0.355427		0.248691	0.440053		0.252469	0.424013
0.226231	0.503408		0.26559	0.354751		0.248818	0.440171		0.25256	0.423904
0.226331	0.504526		0.265726	0.352204		0.248944	0.438319		0.252638	0.421287
0.226419	0.5046		0.265856	0.352293		0.249021	0.436435		0.252736	0.41851
0.226502	0.508571		0.265988	0.349109		0.249108	0.436071		0.252844	0.419879
0.226559	0.506252		0.266151	0.349361		0.249191	0.437721		0.252958	0.421452
0.226639	0.506746		0.26625	0.348408		0.249281	0.435458		0.253058	0.421708
0.22676	0.509518		0.266359	0.352933		0.24943	0.438449		0.253163	0.41975
0.22686	0.509137		0.266441	0.34934		0.249527	0.439892		0.253324	0.415996
0.226928	0.506444		0.266547	0.350778		0.249616	0.438959		0.253428	0.416227
0.227033	0.505819		0.266666	0.348167		0.24973	0.439254		0.253486	0.416304
0.227141	0.507087		0.266804	0.344343		0.249801	0.439658		0.253596	0.413887
0.227224	0.508428		0.266904	0.347326		0.249879	0.439163		0.253715	0.415305
0.227299	0.504801		0.26697	0.345567		0.249975	0.441935		0.253833	0.412553
0.227409	0.504352		0.267073	0.344837		0.250095	0.433682		0.253924	0.413058
0.227476	0.504426		0.26724	0.344762		0.250188	0.433747		0.254019	0.41073
0.227561	0.505696		0.267377	0.346769		0.250323	0.432633		0.254123	0.40588
0.227674	0.508496		0.267499	0.341189		0.250424	0.435518		0.254223	0.404931
0.227794	0.507157		0.267593	0.338058		0.250522	0.434916		0.25431	0.404148
0.227876	0.505075		0.267674	0.337806		0.250626	0.434987		0.254416	0.403538
0.227961	0.506439		0.267801	0.335442		0.250718	0.435877		0.254529	0.405534
0.22804	0.505868		0.267896	0.334367		0.25083	0.439039		0.254666	0.405456
0.228154	0.50423		0.268009	0.336904		0.250966	0.434801		0.254807	0.405145
0.228263	0.502836		0.268119	0.341708		0.25108	0.430293		0.254936	0.407096
0.228351	0.506473		0.268223	0.339725		0.251216	0.428903		0.255009	0.409551
0.228502	0.508859		0.268334	0.338023		0.251325	0.427175		0.255118	0.411212
0.228596	0.51083		0.268476	0.338886		0.251436	0.427365		0.255234	0.411507
0.22868	0.511817		0.268609	0.34036		0.251544	0.420026		0.255329	0.411448
0.228758	0.513517		0.268728	0.34096		0.251627	0.420167		0.255422	0.410335
0.228854	0.513725		0.268786	0.342386		0.251741	0.418368		0.25548	0.410028
0.228932	0.513092		0.268869	0.339182		0.251862	0.418247		0.255585	0.408834
0.229013	0.512761		0.269002	0.337598		0.251956	0.415475		0.255748	0.40886
0.229093	0.511706		0.269129	0.336287		0.252067	0.415583		0.25584	0.413339
0.229164	0.509349		0.269254	0.335559		0.252175	0.410974		0.255981	0.413846
0.229226	0.508056		0.269374	0.335584		0.252276	0.40597		0.256106	0.416125
0.229333	0.510653		0.269482	0.335695		0.252379	0.401639		0.256231	0.413175
0.229442	0.507403		0.269587	0.334321		0.252496	0.397054		0.256343	0.412941
0.2295	0.504258		0.269674	0.333862		0.252594	0.398858		0.256432	0.412413
0.229597	0.505843		0.269778	0.329117		0.252739	0.397212		0.256518	0.407345
0.229712	0.504111		0.269927	0.325558		0.252885	0.394035		0.25662	0.410265
0.229815	0.502688		0.27003	0.324664		0.253012	0.390764		0.256717	0.408102
0.229933	0.496654		0.270163	0.327103		0.253097	0.387709		0.256852	0.405794
0.230032	0.492079		0.270263	0.328227		0.253185	0.386355		0.256968	0.40934
0.230113	0.490792		0.270351	0.325732		0.253308	0.382767		0.257073	0.408715
0.23022	0.487637		0.270456	0.326853		0.253419	0.380938		0.257172	0.403317
0.230327	0.48962		0.270531	0.326185		0.2535	0.378078		0.257286	0.399657
0.230419	0.49023		0.270616	0.325431		0.253594	0.372423		0.257402	0.399482
0.230504	0.489595		0.270743	0.325929		0.25366	0.374705		0.257499	0.398988
0.230609	0.489484		0.270887	0.326637		0.25372	0.372912		0.257588	0.399739
0.230695	0.490077		0.271042	0.325103		0.253774	0.371519		0.257683	0.39888
0.230804	0.488178		0.271214	0.325633		0.253857	0.373937		0.25781	0.400375
0.230884	0.486159		0.271294	0.32393		0.253972	0.370419		0.257912	0.395068
0.231021	0.483852		0.271351	0.323264		0.254107	0.370037		0.257967	0.39429
0.23111	0.483424		0.271438	0.319963		0.254196	0.368834		0.258053	0.393536
0.231179	0.482795		0.271529	0.318505		0.254274	0.366033		0.258151	0.39348
0.231286	0.482431		0.271607	0.322159		0.254401	0.365111		0.258232	0.395236
0.231408	0.483968		0.271718	0.318141		0.254514	0.3668		0.258365	0.393974
0.23154	0.484568		0.271883	0.317983		0.25461	0.36635		0.258471	0.39192
0.231658	0.487704		0.271989	0.316739		0.25469	0.366185		0.258556	0.388916
0.231733	0.485834		0.272075	0.317699		0.254783	0.365584		0.258635	0.387732
0.231793	0.482545		0.272188	0.316188		0.254882	0.361386		0.258722	0.383354
0.231867	0.480788		0.272285	0.316032		0.254966	0.356182		0.258814	0.385129
0.231942	0.478759		0.272364	0.313628		0.255062	0.35032		0.258916	0.384336
0.232026	0.474173		0.272506	0.315135		0.255156	0.352057		0.259022	0.383138
0.232114	0.471614		0.272639	0.319369		0.25525	0.354277		0.259137	0.38269
0.232194	0.469968		0.272743	0.317066		0.255358	0.353066		0.259245	0.384084
0.232266	0.472317		0.272871	0.318944		0.255447	0.352959		0.259364	0.383257
0.232335	0.472899		0.273039	0.318225		0.255557	0.350212		0.25944	0.384859
0.232427	0.472202		0.27315	0.313387		0.255728	0.34801		0.259569	0.383031
0.232535	0.472453		0.273237	0.313118		0.255828	0.345707		0.259695	0.383594
0.232647	0.46485		0.27333	0.311536		0.255956	0.344509		0.259795	0.3838
0.232778	0.463939		0.273423	0.312283		0.256049	0.342586		0.259892	0.381497
0.23288	0.467598		0.273523	0.310671		0.256133	0.343496		0.25999	0.377739
0.232992	0.466684		0.273609	0.313225		0.256235	0.342902		0.260135	0.379124
0.233038	0.46446		0.273705	0.313967		0.256312	0.337912		0.260233	0.380447
0.233099	0.467025		0.273817	0.31193		0.256418	0.340275		0.260347	0.38165
0.233197	0.46416		0.27395	0.310393		0.256508	0.339615		0.260481	0.37495
0.233272	0.465555		0.274022	0.313165		0.256622	0.34109		0.260561	0.375878
0.233351	0.46907		0.274114	0.315912		0.256716	0.341094		0.260611	0.374432
0.233413	0.472858		0.274251	0.310179		0.256831	0.345031		0.260666	0.371729
0.233493	0.47536		0.274354	0.311668		0.256905	0.346508		0.260777	0.372103
0.233626	0.470985		0.274473	0.308045		0.256965	0.346413		0.260869	0.373352
0.233698	0.471298		0.274557	0.314613		0.25708	0.345148		0.260936	0.37653
0.233814	0.468517		0.274665	0.312688		0.257186	0.345926		0.261019	0.375169
0.233924	0.469833		0.274778	0.313654		0.257322	0.349999		0.261183	0.373305
0.234041	0.470528		0.274872	0.310909		0.257421	0.353512		0.261322	0.377174
0.234138	0.469965		0.274964	0.313583		0.257494	0.35577		0.261405	0.37651
0.23421	0.47273		0.275071	0.312582		0.257627	0.356546		0.261488	0.376349
0.234292	0.469935		0.275229	0.310122		0.257732	0.358139		0.261613	0.379141
0.234381	0.472198		0.275335	0.30661		0.25784	0.358932		0.261741	0.377657
0.234461	0.469886		0.275439	0.310879		0.257941	0.353599		0.261832	0.377117
0.234543	0.473516		0.275551	0.308279		0.258026	0.35146		0.261924	0.37034
0.234647	0.472926		0.275638	0.310614		0.25812	0.351221		0.262051	0.370951
0.234755	0.470092		0.275728	0.31021		0.258206	0.354161		0.262146	0.370286
0.234859	0.466503		0.27581	0.305986		0.258312	0.353615		0.262304	0.369783
0.234935	0.467293		0.275875	0.306956		0.258419	0.351882		0.262396	0.373306
0.235004	0.466538		0.276009	0.302762		0.258511	0.354025		0.262492	0.377367
0.235093	0.465733		0.276156	0.302372		0.258607	0.355147		0.262576	0.378432
0.235189	0.463611		0.276249	0.30208		0.258736	0.353368		0.262668	0.373738
0.235271	0.461099		0.276376	0.301038		0.258857	0.352689		0.262804	0.373408
0.23537	0.460617		0.276472	0.297245		0.258979	0.354842		0.2629	0.375771
0.235445	0.460392		0.276566	0.296902		0.259102	0.357907		0.262994	0.372109
0.235559	0.462799		0.276663	0.301744		0.259202	0.357243		0.263129	0.370838
0.235653	0.463928		0.276786	0.302186		0.259319	0.361092		0.263217	0.371801
0.235747	0.463589		0.276891	0.301093		0.259423	0.360988		0.263316	0.372902
0.235803	0.459755		0.276979	0.301364		0.259525	0.363003		0.263385	0.371583
0.235872	0.458979		0.277103	0.302433		0.25962	0.364426		0.26348	0.374426
0.235945	0.459913		0.277219	0.299448		0.25971	0.365825		0.263576	0.369847
0.236056	0.456185		0.277315	0.298618		0.259773	0.364718		0.263696	0.372884
0.23618	0.45105		0.277408	0.297216		0.259843	0.362736		0.263781	0.372398
0.236264	0.446403		0.277512	0.295289		0.259938	0.360824		0.263833	0.370634
0.23635	0.44625		0.277588	0.293429		0.260017	0.358799		0.263934	0.373045
0.236452	0.446539		0.277672	0.293765		0.260103	0.362231		0.264046	0.372197
0.236558	0.445695		0.277815	0.294905		0.260228	0.360835		0.264138	0.370194
0.236683	0.447052		0.277945	0.296834		0.260319	0.360652		0.264231	0.370294
0.236786	0.447286		0.27808	0.296938		0.260415	0.360899		0.264322	0.3744
0.236848	0.448636		0.278187	0.294646		0.260534	0.363644		0.264427	0.374318
0.236953	0.447244		0.278301	0.29171		0.260611	0.360759		0.26452	0.376903
0.237038	0.446138		0.278396	0.290459		0.2607	0.357301		0.264642	0.377847
0.23709	0.446179		0.278457	0.29348		0.260781	0.354638		0.264735	0.380578
0.237157	0.447669		0.278537	0.293705		0.260858	0.349393		0.26484	0.382366
0.237236	0.445041		0.278663	0.295006		0.260947	0.346719		0.264916	0.380659
0.237324	0.445748		0.278797	0.296202		0.261061	0.345341		0.264999	0.381877
0.237411	0.445421		0.278908	0.294617		0.261134	0.343851		0.265104	0.379426
0.23751	0.446189		0.279064	0.289222		0.261243	0.342679		0.265198	0.378096
0.237646	0.445986		0.279189	0.287322		0.261387	0.339038		0.265266	0.376043
0.237768	0.441417		0.279281	0.287092		0.261455	0.337972		0.265345	0.372597
0.237848	0.439534		0.27937	0.288588		0.26152	0.335898		0.26547	0.372986
0.237905	0.436593		0.279489	0.286236		0.26159	0.341626		0.265601	0.374527
0.23799	0.432207		0.279612	0.282348		0.261746	0.339181		0.265749	0.372398
0.238049	0.431939		0.27969	0.280292		0.261829	0.336921		0.265824	0.373254
0.23814	0.431958		0.279783	0.278809		0.261933	0.331415		0.265931	0.378613
0.238229	0.431094		0.279851	0.276917		0.262056	0.332233		0.265993	0.377438
0.238299	0.429131		0.27995	0.276587		0.262143	0.33167		0.266063	0.376912
0.238379	0.425774		0.280077	0.274165		0.262232	0.329165		0.266171	0.379142
0.23847	0.427123		0.280144	0.270322		0.262315	0.327865		0.266295	0.375667
0.238533	0.42222		0.28022	0.265742		0.262405	0.326794		0.266406	0.376748
0.238619	0.421718		0.280317	0.264385		0.262521	0.32584		0.266545	0.376307
0.238691	0.423199		0.280449	0.26109		0.262624	0.321242		0.266668	0.373758
0.238742	0.423001		0.280528	0.261941		0.2627	0.321021		0.266728	0.376867
0.238861	0.419854		0.280643	0.263116		0.262781	0.316488		0.266797	0.372867
0.238942	0.417341		0.280748	0.264597		0.262863	0.31506		0.26686	0.374533
0.23899	0.42064		0.280826	0.260726		0.262941	0.316687		0.266933	0.377061
0.239073	0.420102		0.280928	0.261039		0.263035	0.317722		0.267049	0.376403
0.23918	0.423269		0.281011	0.258558		0.263154	0.318537		0.267122	0.373099
0.239292	0.421766		0.281096	0.254774		0.263278	0.316589		0.26719	0.373537
0.239364	0.421166		0.281214	0.25165		0.263416	0.315181		0.267256	0.372318
0.239427	0.417292		0.28132	0.246918		0.263485	0.317748		0.267379	0.374339
0.239521	0.417043		0.281423	0.249932		0.263558	0.315021		0.267503	0.368928
0.239616	0.415386		0.281517	0.245997		0.263653	0.314292		0.267626	0.366057
0.239709	0.416453		0.281615	0.238039		0.263739	0.315923		0.267723	0.364141
0.239793	0.414134		0.281727	0.235845		0.263861	0.3167		0.267848	0.360499
0.239923	0.415817		0.281807	0.233861		0.263967	0.317757		0.267945	0.361751
0.240011	0.417054		0.281917	0.232787		0.264077	0.317082		0.268042	0.364484
0.240078	0.415233		0.282044	0.236029		0.264129	0.317123		0.268126	0.363678
0.240165	0.419059		0.28217	0.236996		0.264242	0.316947		0.26823	0.360018
0.240269	0.424256		0.282264	0.232469		0.26433	0.315439		0.268335	0.35905
0.240342	0.424637		0.282338	0.234808		0.264422	0.309561		0.2684	0.361448
0.240429	0.423494		0.282387	0.231648		0.264497	0.308973		0.268499	0.36229
0.24053	0.425436		0.282449	0.233157		0.264576	0.307088		0.268633	0.362875
0.240587	0.42416		0.28253	0.233701		0.26468	0.306069		0.268714	0.360101
0.240677	0.423953		0.282641	0.232255		0.2648	0.305037		0.268822	0.358822
0.24076	0.424776		0.282725	0.22848		0.264918	0.303307		0.268921	0.359725
0.240818	0.424043		0.28281	0.231569		0.26499	0.305095		0.269006	0.356755
0.240937	0.42605		0.282958	0.232486		0.265092	0.299639		0.269092	0.35506
0.241085	0.432627		0.283079	0.230018		0.265168	0.296242		0.269205	0.352923
0.241199	0.436794		0.28321	0.234515		0.265256	0.295808		0.269317	0.351166
0.241296	0.434483		0.283326	0.231407		0.265353	0.297085		0.269428	0.351403
0.241365	0.434599		0.283441	0.227427		0.265441	0.297818		0.269505	0.348532
0.241452	0.435443		0.283528	0.229955		0.265555	0.300109		0.269568	0.350102
0.241553	0.435602		0.283635	0.231657		0.265672	0.299184		0.269633	0.348123
0.241637	0.437372		0.283717	0.234165		0.265757	0.29817		0.269724	0.348521
0.24169	0.439019		0.283862	0.232708		0.265847	0.29695		0.269823	0.352463
0.241765	0.442754		0.283991	0.23297		0.265892	0.29312		0.269924	0.349543
0.241824	0.442507		0.284139	0.233254		0.265958	0.294658		0.270054	0.350661
0.241918	0.444524		0.284263	0.231108		0.266035	0.294288		0.270142	0.352008
0.241995	0.446034		0.28433	0.228551		0.266163	0.295398		0.270225	0.346951
0.242075	0.443355		0.284398	0.226649		0.266285	0.295323		0.270305	0.350033
0.242173	0.442999		0.284473	0.224001		0.266379	0.296236		0.270396	0.353957
0.242293	0.442583		0.284563	0.220164		0.266468	0.295637		0.270483	0.354358
0.242362	0.437595		0.284682	0.216912		0.266571	0.293271		0.270598	0.35376
0.242442	0.434224		0.284792	0.21616		0.266686	0.294609		0.270684	0.352614
0.242515	0.436835		0.2849	0.214315		0.266769	0.293322		0.270777	0.349662
0.242602	0.43731		0.285018	0.210986		0.266837	0.300151		0.270922	0.348226
0.242665	0.437342		0.28512	0.207834		0.266982	0.305212		0.270982	0.350582
0.242733	0.435706		0.285238	0.209116		0.267068	0.302465		0.271035	0.351758
0.242814	0.436659		0.285333	0.209236		0.267157	0.302293		0.271161	0.351643
0.242898	0.435488		0.285458	0.206594		0.267268	0.300783		0.271306	0.346137
0.242999	0.431814		0.285548	0.207735		0.267355	0.304727		0.27139	0.345241
0.243067	0.433584		0.285614	0.209579		0.267426	0.298552		0.271473	0.33781
0.243157	0.426283		0.285713	0.213256		0.267501	0.300745		0.271527	0.338005
0.243256	0.42594		0.28581	0.213861		0.267593	0.302787		0.271614	0.338028
0.243353	0.420769		0.285909	0.211134		0.267682	0.303018		0.271736	0.338821
0.243436	0.417834		0.285983	0.204787		0.267789	0.302473		0.271816	0.336438
0.243541	0.416301		0.286059	0.204029		0.267859	0.301688		0.27194	0.336444
0.243622	0.415925		0.286118	0.209831		0.267947	0.296898		0.27202	0.342095
0.243697	0.414581		0.286196	0.210182		0.268067	0.296294		0.272089	0.339949
0.243783	0.413278		0.286302	0.211004		0.268167	0.2968		0.272208	0.335958
0.24385	0.412401		0.286419	0.21374		0.268227	0.296914		0.272352	0.333069
0.24392	0.412309		0.286516	0.214919		0.268295	0.301803		0.272411	0.336273
0.244007	0.410609		0.286618	0.209424		0.268421	0.301146		0.272502	0.339893
0.244087	0.408283		0.286745	0.210334		0.268553	0.30439		0.272606	0.339083
0.244182	0.408871		0.286832	0.207656		0.268676	0.301026		0.272687	0.340865
0.24427	0.408223		0.286931	0.202032		0.268752	0.302517		0.272823	0.339323
0.244348	0.406557		0.287018	0.204468		0.268846	0.301494		0.272903	0.337895
0.244436	0.407475		0.287105	0.206681		0.268951	0.298014		0.272986	0.338122
0.244512	0.40512		0.287214	0.205342		0.269004	0.296962		0.273123	0.334092
0.244584	0.40705		0.287318	0.202663		0.269114	0.297269		0.273228	0.330653
0.24469	0.404208		0.287386	0.205786		0.26922	0.300614		0.273305	0.336368
0.244764	0.40233		0.287497	0.201593		0.269343	0.30436		0.273418	0.330439
0.244831	0.402611		0.287584	0.202163		0.269403	0.304393		0.273525	0.329633
0.244897	0.40788		0.287696	0.201262		0.269486	0.310363		0.273598	0.332471
0.244965	0.407756		0.287762	0.207221		0.269572	0.311183		0.273682	0.328667
0.245057	0.404088		0.28783	0.208093		0.269648	0.307154		0.273768	0.32437
0.245133	0.401813		0.287973	0.204827		0.269733	0.306613		0.273829	0.325514
0.245249	0.400868		0.288092	0.207681		0.269817	0.305281		0.273897	0.326236
0.245335	0.398288		0.288171	0.20529		0.269896	0.3039		0.273981	0.322943
0.245406	0.394323		0.288278	0.207185		0.269995	0.303053		0.274045	0.322967
0.245494	0.393191		0.288395	0.208544		0.270063	0.305186		0.274119	0.31997
0.245575	0.391258		0.288474	0.208358		0.270141	0.308709		0.274239	0.319845
0.245651	0.388774		0.288574	0.206741		0.270242	0.313001		0.274299	0.320281
0.245753	0.387065		0.288658	0.207089		0.270322	0.320154		0.274368	0.317577
0.245865	0.385824		0.288753	0.203992		0.270398	0.32036		0.274457	0.316387
0.24598	0.382588		0.288886	0.199674		0.270494	0.317239		0.274516	0.315277
0.246051	0.379924		0.288988	0.199249		0.270604	0.319877		0.2746	0.315966
0.246134	0.380318		0.289076	0.201316		0.270696	0.319791		0.274689	0.311485
0.246214	0.376866		0.289158	0.200493		0.270778	0.322176		0.274768	0.310639
0.246258	0.376162		0.289237	0.202402		0.270877	0.322949		0.274875	0.314772
0.246313	0.377588		0.289305	0.19927		0.270947	0.322063		0.274999	0.314249
0.246382	0.376367		0.289429	0.198146		0.271006	0.315756		0.27514	0.30982
0.246487	0.374745		0.289542	0.204321		0.271101	0.317995		0.275225	0.312443
0.246584	0.373999		0.28964	0.204599		0.271172	0.319114		0.275314	0.311953
0.246652	0.376253		0.289736	0.203394		0.271258	0.322134		0.275406	0.305885
0.246728	0.374916		0.289833	0.206041		0.271368	0.319801		0.275498	0.304853
0.246813	0.375548		0.289943	0.202718		0.271464	0.316571		0.275571	0.30002
0.246913	0.381018		0.290047	0.201611		0.271542	0.319592		0.275682	0.296384
0.246967	0.378148		0.29014	0.198194		0.271649	0.319607		0.275759	0.294825
0.24702	0.378048		0.290217	0.199412		0.271738	0.321446		0.275853	0.290949
0.247079	0.38259		0.290288	0.199475		0.271806	0.324164		0.275929	0.285767
0.247174	0.379309		0.290353	0.199833		0.271862	0.327368		0.275988	0.288542
0.247239	0.376622		0.290454	0.206765		0.271955	0.328248		0.276091	0.285993
0.247303	0.378747		0.290592	0.204267		0.272038	0.333252		0.276186	0.289569
0.247376	0.379037		0.290654	0.203244		0.272184	0.332157		0.276273	0.286775
0.247464	0.375479		0.29075	0.206247		0.272265	0.328008		0.276358	0.284018
0.247556	0.374661		0.290815	0.206369		0.272351	0.321951		0.276474	0.27947
0.24764	0.374054		0.290902	0.207844		0.272428	0.324601		0.276576	0.278654
0.247731	0.376251		0.291034	0.205969		0.272509	0.322652		0.276625	0.276874
0.247808	0.377202		0.291123	0.207221		0.272603	0.324818		0.276695	0.278195
0.247889	0.378556		0.291214	0.208355		0.272694	0.323623		0.276844	0.278501
0.247969	0.378773		0.29133	0.203841		0.272779	0.319782		0.276928	0.280114
0.248039	0.380209		0.291448	0.203119		0.272901	0.319822		0.277008	0.276727
0.248102	0.37759		0.291562	0.205855		0.273049	0.317896		0.277105	0.277601
0.24817	0.379832		0.291699	0.198984		0.273156	0.315367		0.277217	0.278996
0.248263	0.377854		0.291813	0.200687		0.273221	0.312687		0.277298	0.28185
0.24837	0.377424		0.291923	0.20384		0.273339	0.315087		0.277398	0.281438
0.24851	0.382265		0.292031	0.205305		0.273421	0.313016		0.277481	0.281035
0.248629	0.384865		0.292095	0.205542		0.273517	0.310106		0.277628	0.280734
0.248712	0.38126		0.292153	0.207272		0.273643	0.309571		0.277721	0.279793
0.248795	0.384418		0.292222	0.204734		0.273718	0.310993		0.277805	0.276883
0.248868	0.385702		0.292303	0.206831		0.273813	0.310811		0.27792	0.276139
0.248954	0.383695		0.292365	0.204193		0.273895	0.307218		0.278024	0.277125
0.249028	0.384504		0.292437	0.203047		0.273972	0.304667		0.278108	0.277619
0.2491	0.384326		0.292492	0.20412		0.274031	0.303474		0.278216	0.27549
0.249187	0.385282		0.292603	0.211847		0.274119	0.303275		0.278328	0.27046
0.249228	0.385221		0.292686	0.209987		0.274174	0.301015		0.278419	0.271082
0.249316	0.385898		0.292762	0.203538		0.274262	0.300263		0.278466	0.271798
0.249396	0.381085		0.292837	0.204526		0.27437	0.301832		0.278533	0.271511
0.249504	0.380389		0.293012	0.199336		0.27446	0.300511		0.278628	0.275673
0.249584	0.38321		0.293127	0.201071		0.274544	0.294082		0.278737	0.274918
0.249644	0.38272		0.293217	0.203618		0.274649	0.29157		0.278811	0.279169
0.2497	0.384177		0.293309	0.199804		0.274719	0.288912		0.278887	0.277818
0.249779	0.385805		0.293399	0.196241		0.274788	0.28901		0.278988	0.274537
0.249862	0.390337		0.293483	0.19185		0.274863	0.287222		0.279074	0.276297
0.249944	0.391543		0.293572	0.19235		0.274987	0.288878		0.27918	0.270556
0.250037	0.386693		0.293642	0.193082		0.275053	0.289261		0.279293	0.270446
0.250102	0.389681		0.293753	0.185495		0.275129	0.289725		0.279353	0.27048
0.25018	0.387824		0.293894	0.182384		0.275213	0.292274		0.279418	0.270938
0.25026	0.386298		0.293998	0.18044		0.275284	0.290225		0.2795	0.274033
0.250329	0.387252		0.294123	0.183432		0.275402	0.293912		0.279576	0.276115
0.250405	0.384707		0.29425	0.177484		0.275495	0.29266		0.279661	0.273001
0.250491	0.389982		0.294322	0.17637		0.27559	0.291381		0.279752	0.272738
0.250568	0.393924		0.294394	0.175427		0.275686	0.29302		0.279819	0.273203
0.250652	0.395953		0.294487	0.179944		0.275775	0.292241		0.279874	0.273798
0.250731	0.39534		0.294605	0.182825		0.275848	0.295103		0.279945	0.272884
0.250803	0.394904		0.294693	0.178795		0.275909	0.290711		0.280074	0.269217
0.250883	0.393481		0.29478	0.177695		0.275985	0.288649		0.280187	0.268863
0.250971	0.391825		0.294863	0.177791		0.276047	0.286797		0.280251	0.267097
0.251047	0.38932		0.294967	0.177955		0.276139	0.287142		0.280319	0.260406
0.251113	0.389653		0.295071	0.176375		0.276212	0.284284		0.280396	0.263791
0.251217	0.386078		0.295171	0.176203		0.276296	0.27886		0.280495	0.264297
0.251348	0.380842		0.295239	0.172654		0.276403	0.281303		0.280573	0.267638
0.251418	0.37995		0.295304	0.16856		0.276511	0.278456		0.280677	0.273098
0.251496	0.379171		0.29541	0.161511		0.276606	0.277555		0.280765	0.27282
0.251593	0.380595		0.295492	0.163024		0.276689	0.276056		0.280933	0.272563
0.251668	0.381515		0.295577	0.165639		0.276795	0.277609		0.280996	0.274089
0.251727	0.385472		0.295686	0.160723		0.276866	0.276779		0.28105	0.275479
0.251799	0.386059		0.295764	0.158303		0.276935	0.279264		0.281126	0.272873
0.251856	0.385566		0.295846	0.156624		0.277044	0.282923		0.281199	0.270062
0.251931	0.38957		0.295927	0.153629		0.277142	0.282618		0.281306	0.270145
0.252008	0.385633		0.296016	0.152435		0.277221	0.280212		0.281391	0.270129
0.252089	0.38631		0.296079	0.151342		0.27729	0.276452		0.281457	0.2694
0.252164	0.387349		0.29617	0.148671		0.277389	0.276952		0.281552	0.266912
0.252225	0.388893		0.296319	0.149198		0.277451	0.274353		0.281631	0.264012
0.252326	0.385451		0.296411	0.155028		0.277545	0.276007		0.281727	0.263074
0.252427	0.382502		0.296486	0.155381		0.277641	0.277246		0.281805	0.261245
0.252506	0.378752		0.29662	0.148922		0.277693	0.276648		0.281875	0.25992
0.252575	0.376624		0.296737	0.144419		0.277762	0.280391		0.281986	0.259888
0.252618	0.377469		0.296803	0.140883		0.277858	0.284429		0.282069	0.263378
0.252684	0.376717		0.296884	0.13989		0.277979	0.283455		0.282146	0.26133
0.252746	0.373648		0.296964	0.135393		0.278078	0.283809		0.282255	0.255319
0.252809	0.375184		0.297031	0.136313		0.278175	0.279229		0.282349	0.254165
0.252891	0.374639		0.29712	0.139615		0.278235	0.280479		0.282422	0.255108
0.252968	0.372166		0.297206	0.139308		0.278301	0.280689		0.282485	0.253249
0.253031	0.368412		0.297281	0.137837		0.278375	0.284679		0.282566	0.253524
0.253135	0.369358		0.297372	0.138507		0.278473	0.289996		0.282656	0.253341
0.253214	0.372533		0.297436	0.144193		0.278559	0.294033		0.282749	0.250121
0.253273	0.368672		0.297479	0.137614		0.278652	0.298268		0.282827	0.252557
0.253368	0.368986		0.297564	0.139762		0.278744	0.300678		0.28289	0.251893
0.253446	0.371252		0.297644	0.134349		0.278815	0.30085		0.28296	0.251582
0.253563	0.369882		0.297729	0.133981		0.27893	0.302499		0.283074	0.251415
0.253629	0.368771		0.297903	0.130029		0.279019	0.297597		0.283183	0.250085
0.25368	0.371228		0.297984	0.132914		0.279085	0.296261		0.283312	0.250095
0.253747	0.367679		0.298098	0.130395		0.279139	0.287643		0.283417	0.25074
0.253835	0.366827		0.298193	0.131366		0.279248	0.287332		0.283492	0.247648
0.253966	0.364659		0.298279	0.134181		0.279334	0.286784		0.283574	0.244698
0.254015	0.366522		0.298358	0.131042		0.279445	0.285878		0.28365	0.242659
0.254078	0.364514		0.298459	0.131218		0.279525	0.284946		0.28375	0.24282
0.254149	0.363804		0.298533	0.132822		0.279612	0.283638		0.283869	0.244912
0.254216	0.361192		0.298624	0.128012		0.27968	0.283627		0.283937	0.238243
0.254298	0.357403		0.298736	0.126408		0.279775	0.282657		0.283991	0.235348
0.254352	0.357212		0.29881	0.122278		0.279873	0.28412		0.284103	0.233547
0.254437	0.357603		0.298904	0.116123		0.279977	0.286983		0.284228	0.233042
0.254501	0.356354		0.298983	0.114866		0.280064	0.285331		0.284291	0.227076
0.254566	0.352127		0.299114	0.116223		0.280143	0.281685		0.284367	0.228038
0.254659	0.352037		0.299202	0.110929		0.280188	0.278113		0.284434	0.227781
0.254721	0.354017		0.29928	0.107369		0.280266	0.277126		0.284531	0.222231
0.254799	0.347238		0.299367	0.105197		0.280346	0.272436		0.284601	0.22019
0.254868	0.345044		0.299442	0.10715		0.280425	0.270818		0.284685	0.219165
0.254947	0.344437		0.299531	0.108315		0.280493	0.268025		0.28476	0.220051
0.255024	0.336813		0.299631	0.107156		0.280581	0.265299		0.284834	0.221879
0.255121	0.335628		0.299721	0.109752		0.280649	0.259863		0.284913	0.21973
0.255173	0.337407		0.299795	0.106715		0.280765	0.254415		0.284992	0.217354
0.255253	0.336341		0.299887	0.105805		0.280834	0.249109		0.28504	0.213986
0.255397	0.336556		0.299966	0.105038		0.280921	0.248327		0.285131	0.216822
0.255499	0.338043		0.30003	0.104991		0.281051	0.248522		0.285221	0.215541
0.255578	0.339922		0.300089	0.102726		0.281138	0.249981		0.285281	0.215746
0.255643	0.340468		0.300187	0.0997291		0.2812	0.246872		0.285381	0.215233
0.255723	0.343325		0.300302	0.100659		0.281294	0.247165		0.285497	0.214878
0.255798	0.340245		0.300375	0.0988131		0.281378	0.242887		0.285586	0.215293
0.25589	0.341741		0.300479	0.0977232		0.28147	0.241641		0.285687	0.214483
0.255979	0.338077		0.300614	0.100146		0.281562	0.243936		0.28579	0.213579
0.256058	0.334396		0.30071	0.0985258		0.281619	0.241245		0.285903	0.213401
0.256109	0.332125		0.300792	0.0973613		0.281685	0.24155		0.285988	0.212366
0.256203	0.334112		0.300857	0.0996669		0.281747	0.239875		0.286074	0.211733
0.256261	0.338462		0.300903	0.101108		0.281852	0.238954		0.286167	0.208765
0.256309	0.335161		0.300996	0.0977344		0.281916	0.237308		0.286219	0.206971
0.256402	0.334682		0.30113	0.0916882		0.281982	0.233856		0.286336	0.206484
0.256462	0.330442		0.301283	0.0887604		0.282092	0.233416		0.286401	0.203526
0.256544	0.325341		0.301384	0.0845664		0.282182	0.232604		0.286468	0.206202
0.256614	0.320285		0.301485	0.084059		0.282294	0.231908		0.286573	0.203092
0.256696	0.322006		0.301571	0.082803		0.282417	0.228714		0.286638	0.203339
0.256755	0.320245		0.301664	0.0824986		0.282489	0.227787		0.286721	0.203845
0.256818	0.321483		0.301765	0.0786668		0.282553	0.227506		0.286777	0.205683
0.256894	0.32165		0.301861	0.0774695		0.282652	0.222927		0.28684	0.208125
0.256962	0.325486		0.301956	0.0712806		0.282728	0.223152		0.286924	0.208652
0.25704	0.325695		0.302063	0.0680218		0.282796	0.22125		0.287004	0.208398
0.257133	0.325486		0.302151	0.0695651		0.282898	0.218695		0.287098	0.206048
0.257199	0.32606		0.302257	0.0663881		0.28296	0.216895		0.287168	0.209067
0.257263	0.325828		0.302375	0.0671218		0.283034	0.214624		0.287258	0.207645
0.257319	0.322318		0.302435	0.0666832		0.283098	0.212383		0.287432	0.206242
0.257401	0.324782		0.302483	0.066667		0.283161	0.208585		0.287504	0.202779
0.25748	0.32096		0.302554	0.0704376		0.28322	0.20372		0.287558	0.203129
0.257532	0.317386		0.302674	0.072341		0.283272	0.198575		0.287624	0.205482
0.257603	0.319277		0.302766	0.0770358		0.283338	0.19947		0.287736	0.201751
0.257694	0.318223		0.302819	0.0727331		0.28344	0.198335		0.287855	0.207838
0.257773	0.319675		0.302897	0.0695542		0.283511	0.19846		0.287928	0.208665
0.257816	0.317494		0.302969	0.0738329		0.283575	0.19682		0.287973	0.208904
0.25788	0.321785		0.303031	0.0741786		0.2837	0.195898		0.288034	0.206623
0.257979	0.321694		0.303128	0.0817232		0.283798	0.196753		0.288104	0.204351
0.258047	0.320324		0.303204	0.0788961		0.28389	0.188418		0.288195	0.197614
0.258145	0.322372		0.303287	0.0810964		0.283964	0.189217		0.288272	0.197818
0.258249	0.317532		0.303375	0.0843873		0.284043	0.184813		0.288374	0.197042
0.258332	0.311988		0.303465	0.0912984		0.284127	0.181908		0.288476	0.1979
0.258399	0.30801		0.303539	0.089004		0.284267	0.177806		0.288546	0.194527
0.258445	0.308452		0.303629	0.0874817		0.284354	0.174852		0.288626	0.194871
0.258505	0.304929		0.303697	0.0902187		0.284445	0.174163		0.288747	0.199202
0.25859	0.302043		0.303806	0.0904894		0.284514	0.17226		0.288816	0.200403
0.258667	0.30248		0.30389	0.0877516		0.284566	0.172126		0.28887	0.202935
0.258732	0.299945		0.303968	0.0879408		0.284638	0.169551		0.288949	0.20892
0.258798	0.295894		0.304033	0.0945493		0.284707	0.172277		0.289035	0.207139
0.25888	0.295157		0.304108	0.0922164		0.28479	0.16757		0.289143	0.211017
0.258982	0.294082		0.304198	0.0943791		0.284875	0.164187		0.289236	0.213277
0.259072	0.295413		0.304294	0.0918565		0.28498	0.163981		0.289276	0.206903
0.259146	0.294479		0.304367	0.0940544		0.285062	0.164334		0.289354	0.209955
0.259234	0.28914		0.304461	0.0957476		0.285148	0.165492		0.289443	0.205674
0.259295	0.289517		0.304551	0.0923057		0.28523	0.166026		0.289533	0.20447
0.259355	0.286835		0.304633	0.0946264		0.285351	0.161707		0.289605	0.199821
0.259408	0.287475		0.304708	0.0945075		0.28544	0.164022		0.289673	0.194228
0.259469	0.290264		0.304798	0.098568		0.28552	0.160618		0.289796	0.19428
0.259554	0.286738		0.304887	0.099982		0.285615	0.159897		0.289858	0.196139
0.259621	0.289022		0.304954	0.0959644		0.285692	0.159511		0.289933	0.198779
0.259702	0.28895		0.305066	0.0917707		0.285789	0.155108		0.290023	0.195069
0.259762	0.286872		0.305155	0.0940124		0.285834	0.150886		0.290093	0.19066
0.259834	0.287035		0.305217	0.0911549		0.285889	0.152196		0.290168	0.190448
0.259917	0.288031		0.305313	0.0842963		0.285969	0.153157		0.290294	0.189494
0.260001	0.287391		0.305411	0.081652		0.286053	0.156336		0.290349	0.189956
0.260089	0.288825		0.305479	0.0820211		0.286113	0.158733		0.290419	0.195081
0.260159	0.287411		0.305551	0.0821767		0.286212	0.159964		0.290525	0.18945
0.260242	0.289282		0.305633	0.0868736		0.286329	0.158744		0.290607	0.184467
0.260324	0.28685		0.305703	0.086734		0.286424	0.159043		0.290666	0.185327
0.260394	0.288121		0.305805	0.0926679		0.286476	0.157687		0.290764	0.186561
0.260473	0.288718		0.305921	0.0934882		0.286557	0.161533		0.29084	0.189318
0.260541	0.289477		0.305996	0.0895983		0.286624	0.162522		0.290945	0.186562
0.260629	0.287457		0.306085	0.0922674		0.2867	0.158853		0.291007	0.184122
0.260697	0.290207		0.306185	0.0914626		0.286784	0.159436		0.291099	0.182848
0.260789	0.288997		0.306291	0.0964004		0.286852	0.156479		0.291182	0.183456
0.260847	0.286015		0.306345	0.091124		0.286902	0.159754		0.291282	0.187383
0.260913	0.29049		0.306463	0.0961173		0.286965	0.155839		0.291385	0.184494
0.260983	0.292673		0.306554	0.0916536		0.287042	0.153807		0.291436	0.184946
0.261082	0.297247		0.306678	0.0944981		0.287113	0.150825		0.291474	0.179158
0.261156	0.296144		0.306789	0.0932552		0.287191	0.151071		0.291549	0.177557
0.261222	0.296993		0.306848	0.0956547		0.287296	0.150074		0.291635	0.174099
0.261269	0.292675		0.306916	0.0916296		0.287368	0.151446		0.291709	0.169182
0.261334	0.292297		0.306997	0.0895977		0.287434	0.150325		0.291798	0.165617
0.261426	0.296508		0.307103	0.0886985		0.287508	0.147966		0.29187	0.164318
0.261507	0.295751		0.307184	0.0897577		0.287594	0.146223		0.291942	0.164526
0.261613	0.290662		0.307233	0.0916524		0.287713	0.144527		0.29201	0.159457
0.26168	0.29389		0.307299	0.0866691		0.287781	0.143517		0.29208	0.157274
0.261766	0.290341		0.307402	0.0846554		0.287852	0.140977		0.292157	0.155811
0.261827	0.29051		0.307519	0.0885536		0.28795	0.14056		0.292272	0.155673
0.261892	0.291091		0.307616	0.087082		0.288064	0.141368		0.292364	0.151675
0.261956	0.291769		0.307746	0.0904896		0.288146	0.136381		0.292433	0.149636
0.262012	0.295681		0.307824	0.0902122		0.288224	0.128503		0.292501	0.144762
0.262066	0.294342		0.307917	0.0866867		0.288308	0.126109		0.292625	0.14747
0.262144	0.295132		0.307977	0.0837889		0.288405	0.125031		0.292748	0.148999
0.262229	0.292466		0.308037	0.0820348		0.288513	0.126711		0.292792	0.148293
0.262296	0.291588		0.308099	0.0838072		0.288599	0.123663		0.292835	0.151384
0.262362	0.290658		0.308171	0.0861463		0.288673	0.124245		0.292952	0.150449
0.262427	0.290071		0.308264	0.084521		0.288729	0.124136		0.293026	0.15244
0.262473	0.292069		0.308354	0.082722		0.288783	0.126801		0.29312	0.152149
0.262536	0.293724		0.308424	0.0845009		0.288868	0.127644		0.293203	0.150417
0.262623	0.293786		0.308553	0.0843735		0.288927	0.132975		0.293267	0.149266
0.262669	0.293518		0.308622	0.0804314		0.288997	0.133575		0.293371	0.1496
0.262755	0.292471		0.308694	0.0806807		0.289068	0.136047		0.293452	0.15045
0.262848	0.29334		0.308764	0.0775039		0.28914	0.13396		0.293546	0.147143
0.262898	0.290453		0.308849	0.0731498		0.289196	0.134723		0.293641	0.14878
0.262959	0.291247		0.308925	0.073086		0.289295	0.133691		0.29374	0.149324
0.263051	0.29369		0.309019	0.0678222		0.289372	0.131433		0.293798	0.151688
0.263124	0.293742		0.309093	0.0669669		0.289444	0.133905		0.293851	0.15523
0.263181	0.289773		0.309171	0.0653447		0.289487	0.136485		0.293926	0.158195
0.26326	0.285339		0.309258	0.0652		0.289574	0.135151		0.294021	0.16081
0.263318	0.286328		0.309325	0.0598007		0.289669	0.138074		0.294084	0.163022
0.263395	0.289576		0.309411	0.0579787		0.289732	0.143015		0.294141	0.165219
0.263482	0.29104		0.309513	0.0573047		0.289804	0.140304		0.294207	0.162578
0.263546	0.285461		0.309604	0.0592373		0.2899	0.13987		0.294286	0.164672
0.263612	0.280494		0.309681	0.054225		0.289953	0.141192		0.294361	0.164033
0.263688	0.282222		0.30979	0.053034		0.290025	0.141036		0.294435	0.164318
0.26374	0.279327		0.309879	0.0531352		0.290114	0.13913		0.29453	0.165397
0.263789	0.280137		0.309989	0.053617		0.290182	0.142398		0.294623	0.170235
0.263858	0.281388		0.310077	0.0517617		0.290272	0.140413		0.294709	0.168205
0.263921	0.282798		0.31016	0.0510893		0.290381	0.13686		0.294796	0.172169
0.26399	0.279578		0.310238	0.0566678		0.290485	0.134175		0.294887	0.174182
0.264059	0.282063		0.310316	0.0606065		0.290564	0.134313		0.294943	0.169759
0.26416	0.280992		0.310354	0.0651976		0.290651	0.135025		0.295027	0.171227
0.264233	0.282854		0.310444	0.0682365		0.290722	0.136585		0.295126	0.169949
0.264321	0.276761		0.310574	0.0706201		0.290793	0.136676		0.295242	0.174086
0.264428	0.278611		0.310653	0.0743913		0.29089	0.137014		0.295334	0.176378
0.264499	0.27945		0.310728	0.0738314		0.290966	0.141556		0.295411	0.179196
0.264587	0.27894		0.310817	0.0784691		0.291032	0.140968		0.295468	0.179725
0.264645	0.280318		0.310904	0.0820234		0.29118	0.142396		0.295556	0.181349
0.2647	0.283703		0.310991	0.0858167		0.29125	0.14244		0.295612	0.181764
0.264773	0.280197		0.311048	0.0868273		0.291301	0.143229		0.295694	0.18223
0.26483	0.280948		0.311107	0.0825441		0.291374	0.145555		0.295794	0.180205
0.264882	0.285172		0.311202	0.0808457		0.291462	0.147615		0.295856	0.179776
0.264957	0.282027		0.311291	0.0776372		0.291506	0.147402		0.295928	0.182387
0.265049	0.284361		0.311378	0.0813726		0.291563	0.146519		0.296007	0.179466
0.26511	0.281564		0.311469	0.0838476		0.29164	0.147725		0.296089	0.180105
0.265157	0.280259		0.311561	0.0878801		0.291741	0.148683		0.296158	0.1816
0.265217	0.27571		0.311618	0.0856539		0.29182	0.14751		0.296236	0.183403
0.265272	0.272803		0.311688	0.0791816		0.291905	0.143657		0.296283	0.188324
0.265356	0.2693		0.311757	0.0848724		0.291986	0.148136		0.296347	0.190074
0.265422	0.264844		0.311814	0.0879152		0.292053	0.145638		0.296441	0.188813
0.26548	0.260799		0.311887	0.0884527		0.292134	0.150297		0.296534	0.187827
0.265558	0.260635		0.311975	0.0893835		0.292222	0.152766		0.296609	0.191143
0.265662	0.261036		0.312122	0.0866727		0.292297	0.157114		0.296667	0.191588
0.265752	0.257116		0.312195	0.0866153		0.292375	0.158127		0.296735	0.192807
0.265805	0.257072		0.312288	0.0857103		0.292442	0.161607		0.296852	0.193831
0.265862	0.261023		0.312391	0.0915626		0.292511	0.160528		0.296925	0.191977
0.265929	0.255101		0.312476	0.0934652		0.292588	0.15878		0.297001	0.191488
0.266017	0.253239		0.312558	0.0927431		0.292662	0.160316		0.297105	0.186369
0.266116	0.254338		0.312651	0.0882919		0.292731	0.15893		0.297172	0.18578
0.266195	0.255117		0.312713	0.0880115		0.292792	0.160239		0.297251	0.179777
0.266257	0.254844		0.312801	0.0884837		0.292865	0.163715		0.297297	0.178749
0.266332	0.25755		0.312867	0.0912729		0.292924	0.165575		0.297358	0.175253
0.266407	0.257549		0.312972	0.0935926		0.292989	0.163688		0.297417	0.169462
0.266491	0.259498		0.313049	0.088983		0.293056	0.165258		0.297493	0.168485
0.266534	0.259048		0.313134	0.0895989		0.293153	0.16189		0.297562	0.166459
0.266622	0.257268		0.313234	0.0911665		0.293242	0.163867		0.297639	0.166402
0.266685	0.255154		0.313302	0.0933766		0.293303	0.158176		0.297704	0.165852
0.266744	0.254282		0.313381	0.0875308		0.293372	0.15376		0.297779	0.169563
0.266852	0.253111		0.313461	0.0862417		0.293478	0.153045		0.297868	0.167429
0.266911	0.252918		0.313532	0.0917302		0.293531	0.156217		0.29795	0.166281
0.266973	0.251787		0.313621	0.0899813		0.293617	0.156651		0.298002	0.165317
0.267039	0.257712		0.313681	0.0879304		0.293707	0.159932		0.298109	0.164213
0.267098	0.255674		0.313778	0.090579		0.293799	0.157082		0.29822	0.164025
0.267166	0.254915		0.313872	0.0910784		0.293875	0.159056		0.298296	0.164028
0.267246	0.258363		0.313948	0.089518		0.293973	0.157352		0.298392	0.164496
0.267319	0.258762		0.314053	0.091246		0.294037	0.158467		0.298449	0.159298
0.267408	0.260133		0.314106	0.0919029		0.294121	0.158962		0.298558	0.163129
0.267466	0.260117		0.314177	0.0858892		0.294217	0.15715		0.298658	0.16426
0.267566	0.260531		0.31425	0.0868652		0.294274	0.160799		0.298741	0.164993
0.267623	0.262236		0.314321	0.0828426		0.294377	0.163896		0.298801	0.160733
0.267675	0.264363		0.31439	0.0869036		0.294469	0.16359		0.298892	0.158974
0.267741	0.263867		0.314461	0.0865411		0.294565	0.167575		0.298966	0.157961
0.267812	0.266275		0.314514	0.0890941		0.294625	0.170369		0.299065	0.154429
0.267881	0.266986		0.314581	0.0859684		0.294708	0.170171		0.299194	0.152916
0.267927	0.268043		0.314655	0.0814316		0.294766	0.169281		0.299254	0.154607
0.267993	0.269713		0.31471	0.0799645		0.294832	0.168141		0.299311	0.148427
0.268063	0.265132		0.314789	0.0780422		0.294895	0.168367		0.299369	0.147139
0.268125	0.266256		0.314875	0.082464		0.294981	0.168648		0.299436	0.143855
0.268195	0.260547		0.31495	0.0822399		0.295087	0.166535		0.299536	0.143411
0.268264	0.260098		0.315004	0.0812986		0.295201	0.162601		0.299601	0.142478
0.268343	0.255514		0.315084	0.0838942		0.295275	0.166495		0.299665	0.142723
0.268396	0.254316		0.315221	0.086553		0.295318	0.166727		0.299718	0.141187
0.268464	0.257817		0.315307	0.0870615		0.295389	0.170555		0.299775	0.141374
0.268532	0.252976		0.315389	0.0869253		0.29546	0.168188		0.299867	0.139287
0.268594	0.253174		0.315549	0.0811348		0.295532	0.168629		0.299959	0.136317
0.268644	0.26068		0.315632	0.0812865		0.295604	0.168422		0.300019	0.139492
0.268731	0.261223		0.315686	0.0826435		0.295662	0.16478		0.300092	0.138522
0.268786	0.261296		0.315791	0.0851264		0.295764	0.166348		0.300194	0.136007
0.268835	0.258728		0.315886	0.0812713		0.295824	0.162093		0.300292	0.134697
0.268918	0.25985		0.315965	0.078087		0.29588	0.161819		0.300368	0.133698
0.269003	0.264186		0.316044	0.0753651		0.295968	0.162271		0.300477	0.1351
0.269115	0.261637		0.316106	0.0734771		0.296022	0.163679		0.300531	0.138291
0.269191	0.263132		0.316162	0.0762573		0.296087	0.163092		0.300596	0.142173
0.269258	0.261215		0.316226	0.0777464		0.296152	0.167191		0.300677	0.136207
0.269324	0.263726		0.316301	0.0823666		0.296222	0.163511		0.300734	0.135055
0.269374	0.261911		0.316404	0.0816315		0.29629	0.163932		0.300795	0.135166
0.269454	0.265681		0.316466	0.0787311		0.296396	0.165022		0.300843	0.136192
0.269539	0.268119		0.316513	0.0797451		0.29649	0.166963		0.300925	0.137172
0.269605	0.270625		0.316617	0.0794688		0.296558	0.165299		0.300993	0.136365
0.269648	0.268715		0.316736	0.0788106		0.296644	0.163206		0.301078	0.136354
0.269717	0.271596		0.316823	0.0783603		0.296718	0.157499		0.301151	0.136327
0.269787	0.270362		0.316911	0.0778518		0.296764	0.153015		0.301277	0.13993
0.269845	0.276684		0.317005	0.0763811		0.296826	0.152856		0.30135	0.138124
0.269911	0.278864		0.317078	0.0793583		0.296887	0.156655		0.301409	0.139383
0.269981	0.278482		0.317163	0.0805375		0.296962	0.158025		0.301476	0.13729
0.27005	0.278807		0.317265	0.0805121		0.297026	0.159361		0.301542	0.138372
0.270144	0.275175		0.317353	0.0824265		0.297099	0.162614		0.301628	0.138579
0.270198	0.273191		0.317434	0.0780687		0.297174	0.159287		0.301706	0.138912
0.270249	0.276748		0.317524	0.0743759		0.29724	0.159403		0.30177	0.138647
0.270319	0.278463		0.317601	0.076477		0.297337	0.159451		0.30183	0.139204
0.270375	0.278133		0.317695	0.0736004		0.297454	0.155326		0.301885	0.135748
0.270419	0.2789		0.317801	0.072172		0.297535	0.154205		0.301966	0.133605
0.270468	0.278862		0.317894	0.0702674		0.297583	0.154097		0.30204	0.138017
0.270544	0.280007		0.31796	0.0670468		0.297655	0.150742		0.302112	0.13882
0.270596	0.281636		0.318018	0.0668397		0.297731	0.150888		0.302226	0.142562
0.270666	0.28107		0.318104	0.0708508		0.297793	0.150923		0.302285	0.142176
0.270741	0.278688		0.318169	0.0716403		0.297868	0.15089		0.302367	0.140752
0.270804	0.276692		0.318252	0.0751707		0.297947	0.144494		0.302421	0.139097
0.270874	0.276974		0.318308	0.0772479		0.298005	0.147844		0.302491	0.142011
0.270967	0.274409		0.318381	0.07825		0.298062	0.149879		0.302595	0.137973
0.271027	0.273146		0.318449	0.0759043		0.298109	0.149073		0.30265	0.137997
0.271084	0.27059		0.318514	0.0761047		0.298224	0.147587		0.302723	0.140911
0.27114	0.268186		0.318591	0.0746888		0.298304	0.138651		0.302812	0.139018
0.271229	0.268973		0.318671	0.0716134		0.298379	0.135668		0.30289	0.13673
0.271322	0.270907		0.318743	0.068972		0.29848	0.127403		0.303008	0.132245
0.271412	0.27005		0.318855	0.0662688		0.298559	0.128169		0.303069	0.131187
0.27147	0.271623		0.318984	0.0632241		0.298635	0.118659		0.303113	0.131782
0.271526	0.27213		0.319053	0.0637946		0.298703	0.113133		0.303171	0.126828
0.27163	0.26675		0.319119	0.0563183		0.298775	0.106106		0.303271	0.117103
0.271708	0.264138		0.319181	0.0524361		0.298848	0.106766		0.30339	0.114421
0.271791	0.266633		0.319255	0.0490248		0.298917	0.104533		0.303474	0.115358
0.271857	0.26588		0.319335	0.0532231		0.298999	0.102459		0.30353	0.118492
0.271929	0.264225		0.319388	0.0546683		0.299067	0.0993849		0.303624	0.120549
0.271987	0.263615		0.319458	0.0541297		0.299156	0.101473		0.303715	0.12343
0.272029	0.26172		0.319515	0.0564424		0.299234	0.0992607		0.303772	0.118284
0.272074	0.260799		0.319597	0.0543531		0.299298	0.0929367		0.303808	0.118893
0.272127	0.261303		0.319698	0.0487517		0.299363	0.0925568		0.303871	0.118232
0.272216	0.260826		0.319797	0.0477312		0.299441	0.0917358		0.303947	0.114701
0.272286	0.264163		0.319851	0.0517778		0.299496	0.0945697		0.304025	0.111607
0.272324	0.267858		0.319928	0.0482804		0.299537	0.0931463		0.304092	0.112053
0.272393	0.271611		0.320005	0.0513819		0.299594	0.0903281		0.304145	0.113232
0.272448	0.268395		0.320086	0.047799		0.299642	0.0909206		0.304232	0.112393
0.272517	0.268086		0.320153	0.0429647		0.299728	0.0899096		0.304301	0.105037
0.272588	0.267835		0.320233	0.0423264		0.299833	0.0873446		0.304337	0.106697
0.27265	0.268326		0.320313	0.0436875		0.299928	0.0898367		0.304415	0.106919
0.272721	0.263902		0.320406	0.0425772		0.299992	0.0871641		0.304491	0.105558
0.272797	0.261243		0.320485	0.0427133		0.300064	0.0861048		0.304556	0.104642
0.272893	0.264173		0.32058	0.0403449		0.300173	0.0867274		0.304646	0.106877
0.272947	0.265948		0.320654	0.04169		0.300256	0.0827353		0.304737	0.107239
0.272989	0.267352		0.320732	0.037603		0.300322	0.0779809		0.304816	0.107647
0.273048	0.265686		0.320803	0.0384496		0.300399	0.0752883		0.304943	0.107038
0.273088	0.264094		0.320862	0.036254		0.300492	0.0728847		0.305059	0.102684
0.273131	0.262507		0.32095	0.0369403		0.300558	0.0725519		0.305122	0.10461
0.273208	0.261017		0.321006	0.0317837		0.300614	0.0737591		0.305175	0.103041
0.273266	0.262727		0.321056	0.0334322		0.300681	0.0705863		0.305283	0.104399
0.273353	0.262554		0.321166	0.034991		0.300757	0.0718462		0.305363	0.106887
0.273426	0.26457		0.321282	0.0346661		0.300827	0.0722835		0.305416	0.10811
0.2735	0.267633		0.321349	0.0297421		0.300873	0.0715787		0.305481	0.112087
0.273583	0.267977		0.321431	0.0314282		0.300951	0.0757888		0.305559	0.10966
0.273667	0.265426		0.321502	0.0321146		0.301003	0.0768288		0.30562	0.107702
0.273703	0.265032		0.321576	0.0265525		0.301092	0.0743853		0.305699	0.107975
0.273753	0.264491		0.321642	0.0294105		0.301199	0.078907		0.305772	0.107143
0.273839	0.258475		0.321693	0.0309749		0.301273	0.081401		0.305821	0.110908
0.273904	0.261151		0.321755	0.0261159		0.301353	0.0809386		0.305936	0.107527
0.273939	0.257302		0.321804	0.0213862		0.301423	0.0812775		0.306038	0.109101
0.274025	0.253076		0.321885	0.0183533		0.301516	0.083762		0.306078	0.109023
0.274096	0.251236		0.321997	0.0190855		0.301602	0.0835038		0.306145	0.11005
0.274181	0.251736		0.322075	0.0204754		0.301691	0.0821856		0.306204	0.112619
0.274276	0.249395		0.322135	0.0279172		0.301774	0.0854035		0.306269	0.110144
0.274353	0.248615		0.322186	0.0300522		0.301852	0.0821778		0.306332	0.107422
0.274408	0.248792		0.322234	0.0269943		0.301959	0.0811705		0.306405	0.109939
0.274464	0.244911		0.322338	0.0248831		0.30202	0.0794018		0.306468	0.106989
0.274513	0.245639		0.322427	0.0268963		0.302069	0.0772467		0.306553	0.109123
0.274576	0.242131		0.322488	0.0266392		0.302133	0.0801085		0.306628	0.107646
0.274654	0.240403		0.322561	0.0289719		0.302196	0.0784823		0.3067	0.10603
0.274724	0.240658		0.322644	0.0257983		0.302254	0.0801471		0.306796	0.102129
0.274781	0.237064		0.322722	0.0306072		0.302334	0.0784318		0.306857	0.103934
0.274881	0.241157		0.322832	0.030922		0.302419	0.0767399		0.306896	0.102153
0.274951	0.238999		0.322927	0.0255269		0.30249	0.0766578		0.306995	0.099324
0.275009	0.23507		0.323004	0.0245905		0.302564	0.0797637		0.307095	0.0993024
0.275071	0.23697		0.3231	0.0291942		0.302648	0.0777773		0.307178	0.100333
0.275123	0.243005		0.323207	0.0272894		0.302727	0.0765069		0.307261	0.0997503
0.275182	0.243717		0.323279	0.0259621		0.302802	0.0733267		0.307339	0.103085
0.275259	0.240495		0.323367	0.0253589		0.302858	0.0699171		0.307403	0.099004
0.275317	0.242689		0.323465	0.0243584		0.302919	0.0737716		0.30749	0.101093
0.275368	0.24928		0.323545	0.0277007		0.302994	0.0774066		0.307562	0.102218
0.275421	0.244288		0.3236	0.0287016		0.303047	0.0785062		0.307637	0.104553
0.275488	0.23901		0.323686	0.0289901		0.303125	0.083701		0.307688	0.104553
0.275559	0.238168		0.323763	0.0249748		0.303176	0.0809897		0.307742	0.106972
0.275644	0.245622		0.323855	0.0264537		0.303221	0.0792215		0.307787	0.107212
0.275728	0.247093		0.323913	0.0274989		0.303286	0.0808087		0.307841	0.108929
0.27578	0.240822		0.323955	0.0242513		0.303357	0.0811292		0.307938	0.111852
0.275885	0.239691		0.324026	0.0273578		0.303424	0.0846218		0.30803	0.112324
0.275976	0.236747		0.324102	0.0254858		0.303475	0.0895332		0.308106	0.109719
0.276041	0.236723		0.324191	0.0285227		0.303555	0.0881279		0.308154	0.106638
0.276094	0.238073		0.324302	0.0251978		0.30364	0.0922115		0.308242	0.107908
0.276154	0.238759		0.324381	0.0269919		0.303715	0.0922549		0.308323	0.107596
0.276208	0.236056		0.324442	0.0288651		0.303792	0.0916728		0.308384	0.106028
0.276261	0.233543		0.32455	0.0289957		0.30388	0.0910542		0.308435	0.10757
0.276328	0.232992		0.324608	0.0347576		0.303954	0.0926602		0.308511	0.110117
0.276377	0.234188		0.324666	0.0336135		0.304024	0.0935361		0.308571	0.113195
0.27643	0.229312		0.324724	0.0285587		0.30409	0.0972375		0.308669	0.112967
0.276503	0.227332		0.324842	0.0308411		0.304154	0.101957		0.308732	0.109338
0.276582	0.224273		0.324928	0.0319915		0.304222	0.0990167		0.308812	0.111474
0.276674	0.221419		0.324986	0.0283191		0.304269	0.0966657		0.308911	0.109398
0.276717	0.222927		0.325059	0.0239605		0.304358	0.0976181		0.309017	0.113541
0.276777	0.223623		0.325122	0.024808		0.304437	0.0987924		0.309073	0.114768
0.27683	0.219712		0.3252	0.0235844		0.304517	0.10184		0.309117	0.115791
0.276892	0.216628		0.325264	0.021268		0.304578	0.101314		0.309182	0.113828
0.276943	0.214443		0.325319	0.0231756		0.304649	0.100218		0.309257	0.110135
0.27702	0.212536		0.3254	0.0245222		0.304716	0.0996656		0.30932	0.103194
0.277085	0.213167		0.325487	0.0295368		0.304767	0.0980928		0.309376	0.104543
0.277141	0.206587		0.325534	0.0305749		0.304829	0.0979512		0.30942	0.105421
0.277221	0.20287		0.325642	0.0318892		0.304902	0.093635		0.309511	0.108095
0.277288	0.199864		0.325759	0.0320509		0.304964	0.0936695		0.309569	0.10755
0.277363	0.198344		0.325827	0.0351834		0.305061	0.0930353		0.309647	0.101888
0.277422	0.19765		0.32591	0.0323361		0.305134	0.0891105		0.309731	0.0991049
0.277463	0.200938		0.325983	0.0316939		0.305184	0.0860787		0.309776	0.0967772
0.2775	0.203812		0.326069	0.0330414		0.305246	0.0846977		0.309826	0.0938248
0.277557	0.203495		0.326152	0.0333973		0.305341	0.0771675		0.309924	0.0894448
0.277612	0.205026		0.326214	0.031672		0.305403	0.0753975		0.309993	0.0908354
0.277675	0.205999		0.32628	0.0313877		0.305472	0.0728261		0.310064	0.0910629
0.277761	0.208621		0.326347	0.0282122		0.305536	0.0706203		0.310129	0.0876254
0.277812	0.209857		0.326442	0.0244218		0.305612	0.0722437		0.310228	0.0855698
0.277886	0.203219		0.326549	0.0213717		0.305668	0.0711438		0.310304	0.086067
0.277939	0.201935		0.326617	0.0195332		0.305726	0.0710132		0.310383	0.085848
0.277996	0.202912		0.326687	0.0193892		0.305781	0.0655187		0.310485	0.0805513
0.278073	0.200386		0.326774	0.0235739		0.305847	0.0677278		0.310551	0.074568
0.278139	0.20216		0.326841	0.0190843		0.305913	0.0720775		0.31061	0.0763561
0.278175	0.204087		0.326895	0.022038		0.306039	0.0699721		0.310676	0.0794949
0.278257	0.206197		0.326943	0.0219577		0.306085	0.0697374		0.310716	0.0799387
0.278313	0.20876		0.327013	0.0243696		0.306129	0.0699795		0.310766	0.0818784
0.278367	0.209939		0.327091	0.0210832		0.306205	0.0734619		0.31085	0.0775175
0.278442	0.208592		0.327165	0.0181426		0.306302	0.0763764		0.310953	0.0784011
0.278492	0.207728		0.327232	0.020549		0.306409	0.0714607		0.311019	0.0738306
0.278554	0.206382		0.327299	0.0168852		0.30647	0.0722631		0.311083	0.078345
0.278626	0.205679		0.327361	0.0172742		0.30656	0.073014		0.311161	0.0813999
0.278672	0.20332		0.327454	0.0191371		0.306626	0.069663		0.311281	0.0813667
0.278743	0.20501		0.32753	0.0216682		0.3067	0.0776713		0.311349	0.0854204
0.278796	0.199547		0.327594	0.0225428		0.306811	0.0740311		0.311412	0.0807547
0.278865	0.198604		0.327647	0.0195555		0.306856	0.0726651		0.311466	0.0798489
0.278943	0.192636		0.327708	0.0146143		0.306923	0.0739854		0.311543	0.0758444
0.279031	0.193713		0.327764	0.0184791		0.307022	0.0722628		0.311632	0.0783253
0.279095	0.194877		0.327824	0.0159254		0.307098	0.0710862		0.31174	0.0815231
0.279162	0.192433		0.327915	0.0188291		0.307142	0.0731057		0.311788	0.0826285
0.279269	0.192008		0.328002	0.0208467		0.307213	0.0698692		0.311837	0.0797468
0.279336	0.192622		0.328098	0.0214914		0.307297	0.067599		0.31188	0.0812568
0.279394	0.190878		0.328174	0.0183317		0.307356	0.0696327		0.311962	0.0811643
0.279464	0.189489		0.328249	0.0220931		0.307412	0.0698207		0.312017	0.0756929
0.279533	0.189594		0.328333	0.0183629		0.30747	0.0739296		0.312081	0.0785368
0.27958	0.1843		0.328403	0.0238164		0.307585	0.0750367		0.312122	0.0752557
0.279661	0.187632		0.32846	0.0252621		0.307657	0.0841046		0.312221	0.0793032
0.279742	0.196623		0.328534	0.0257932		0.307722	0.0872883		0.312304	0.0790931
0.279811	0.195464		0.328624	0.0231597		0.307785	0.086619		0.312375	0.0773641
0.279893	0.19747		0.328691	0.0247667		0.307848	0.0854504		0.312431	0.0797902
0.279961	0.195801		0.328759	0.0224225		0.307912	0.0844466		0.312509	0.0784098
0.280005	0.191998		0.328857	0.0222057		0.308	0.0885912		0.312616	0.0751107
0.280078	0.187116		0.328981	0.0185013		0.308056	0.0868061		0.312743	0.078496
0.280124	0.187083		0.329061	0.0168593		0.308124	0.0900284		0.312823	0.0781348
0.280163	0.181695		0.329115	0.0146906		0.308193	0.0917776		0.31292	0.0768269
0.280222	0.185253		0.329183	0.0139233		0.308266	0.0861283		0.312981	0.0734732
0.280301	0.182205		0.329256	0.00984327		0.308326	0.0846589		0.313025	0.0721729
0.280359	0.181323		0.329328	0.00811308		0.308383	0.0826181		0.313062	0.0751404
0.280415	0.180136		0.329403	0.00761497		0.308442	0.0814592		0.313111	0.0764409
0.280454	0.175835		0.329474	0.00931128		0.308522	0.087284		0.3132	0.0784041
0.280506	0.177969		0.329552	0.0132345		0.308567	0.0840686		0.313308	0.0754602
0.2806	0.176426		0.329626	0.0159954		0.30864	0.0817618		0.31337	0.0766171
0.280677	0.176023		0.329685	0.0165015		0.308728	0.0794298		0.31344	0.0769141
0.280727	0.176649		0.32978	0.0125464		0.308788	0.0829774		0.313475	0.0717842
0.280788	0.176419		0.329859	0.00953154		0.308854	0.0866527		0.313537	0.0755706
0.280847	0.17694		0.329902	0.00760511		0.308944	0.0890239		0.313599	0.0754241
0.280924	0.175128		0.329937	0.0100331		0.309	0.0926449		0.313652	0.0744879
0.280989	0.171693		0.330012	0.0093845		0.309122	0.0926329		0.313729	0.0797272
0.281041	0.17043		0.330117	0.00869644		0.309191	0.0898413		0.3138	0.0803962
0.281084	0.174114		0.330193	0.00703816		0.309275	0.0903827		0.313852	0.0806847
0.28113	0.172935		0.330269	0.00549884		0.309351	0.0926805		0.31395	0.0803535
0.281169	0.168972		0.330359	0.00896083		0.309414	0.0953163		0.314036	0.082752
0.281235	0.170806		0.330444	0.00476661		0.309463	0.0916913		0.314104	0.0825448
0.281322	0.166155		0.330532	0.00365694		0.309529	0.0937867		0.314218	0.0865377
0.281409	0.163441		0.330615	0.00869343		0.309592	0.0972366		0.314272	0.0904217
0.28146	0.167582		0.33069	0.00985468		0.309676	0.0976618		0.314343	0.0923328
0.281511	0.165767		0.330742	0.00826438		0.309719	0.0993701		0.31441	0.0926197
0.281565	0.16206		0.33082	0.00847454		0.309765	0.101847		0.31447	0.0945445
0.281628	0.161003		0.330904	0.00842522		0.309818	0.0997377		0.314549	0.0937374
0.281688	0.164204		0.33097	0.0098317		0.309888	0.104917		0.314611	0.0957894
0.281726	0.166632		0.331021	0.00768806		0.309956	0.109099		0.314674	0.0999766
0.281785	0.161246		0.331108	0.00730639		0.310004	0.107813		0.314719	0.102793
0.281858	0.158368		0.331181	0.00777885		0.310068	0.110178		0.314769	0.0999256
0.281914	0.16145		0.331261	0.0122804		0.310149	0.105882		0.314844	0.102224
0.281987	0.163197		0.331316	0.0144624		0.310209	0.105453		0.314941	0.100199
0.282053	0.163362		0.331369	0.0161268		0.31029	0.109009		0.314995	0.0988905
0.282108	0.160113		0.331453	0.0186992		0.31037	0.107275		0.315054	0.0997555
0.28217	0.163623		0.331526	0.0210554		0.310441	0.107281		0.315121	0.0966962
0.282237	0.162788		0.331613	0.0253295		0.310488	0.105728		0.315177	0.0971506
0.282315	0.163628		0.331677	0.0244537		0.310548	0.099811		0.315253	0.0932711
0.282403	0.162366		0.331742	0.0219806		0.310606	0.097208		0.315314	0.0980614
0.282448	0.161816		0.331811	0.025958		0.310686	0.0963641		0.315379	0.103647
0.282485	0.160671		0.331881	0.0281212		0.310735	0.0966103		0.315454	0.104758
0.282549	0.162793		0.331917	0.0305953		0.310818	0.0998488		0.315518	0.108778
0.282595	0.164325		0.331975	0.0339151		0.310889	0.101969		0.31559	0.104221
0.282652	0.158295		0.332056	0.0312897		0.31097	0.0993422		0.31564	0.101382
0.282713	0.158363		0.332118	0.0320814		0.311069	0.100482		0.315704	0.0961648
0.282762	0.161267		0.332216	0.0382952		0.311162	0.102769		0.315796	0.0996832
0.282822	0.16559		0.3323	0.0404814		0.311237	0.101534		0.315878	0.10586
0.282901	0.17034		0.332358	0.0415132		0.311287	0.101455		0.315935	0.104935
0.282984	0.172938		0.332426	0.0460213		0.311358	0.0991393		0.31601	0.107082
0.283074	0.175445		0.332535	0.0467713		0.311444	0.0948594		0.316075	0.106763
0.283149	0.172572		0.332611	0.0416714		0.311514	0.093155		0.316169	0.104288
0.28321	0.17359		0.332675	0.0442133		0.311585	0.0874037		0.316229	0.104729
0.283277	0.170348		0.332724	0.0525326		0.311623	0.0832911		0.3163	0.106107
0.283336	0.170447		0.332789	0.0567825		0.311684	0.0781489		0.316377	0.107168
0.283403	0.172034		0.332835	0.0593025		0.311779	0.077145		0.316459	0.109468
0.283465	0.167558		0.332929	0.0556031		0.31186	0.0737403		0.316533	0.112425
0.283527	0.169279		0.333026	0.0580698		0.311902	0.0688206		0.31661	0.109045
0.283608	0.167694		0.333122	0.0597939		0.311972	0.0683687		0.316685	0.101402
0.283655	0.170405		0.333209	0.0634114		0.312064	0.0688781		0.316755	0.0966824
0.283711	0.172712		0.333265	0.0615095		0.312155	0.0670721		0.316849	0.0934304
0.283765	0.171686		0.333364	0.0611232		0.312226	0.0672152		0.316922	0.0917581
0.283828	0.169356		0.333445	0.0646536		0.312278	0.0639185		0.316986	0.0965544
0.283913	0.165996		0.333511	0.062964		0.312335	0.0605119		0.317064	0.0946265
0.283958	0.167612		0.33361	0.0644286		0.312383	0.0668306		0.317132	0.096455
0.284001	0.165777		0.33368	0.0703529		0.312439	0.0637657		0.31719	0.0977396
0.284043	0.163584		0.333743	0.0724869		0.312475	0.062326		0.317244	0.0944058
0.284088	0.164069		0.333818	0.0756199		0.312542	0.0632584		0.317286	0.0964493
0.284131	0.162124		0.333903	0.0784645		0.312603	0.0602941		0.317339	0.0920748
0.284197	0.171063		0.333967	0.0815729		0.312671	0.0573179		0.317424	0.0898048
0.284261	0.17316		0.334047	0.087144		0.312751	0.0579588		0.317508	0.089747
0.284304	0.173713		0.334124	0.0851199		0.312822	0.060066		0.317601	0.0946421
0.284392	0.174082		0.334183	0.084824		0.312879	0.0614545		0.317646	0.0977869
0.284477	0.173103		0.334223	0.0861588		0.312926	0.0595246		0.317693	0.0982921
0.284536	0.171922		0.334282	0.085791		0.313019	0.0628011		0.317765	0.0974798
0.284611	0.171714		0.334368	0.0853831		0.313088	0.0581006		0.317841	0.0962036
0.284662	0.169808		0.33446	0.0830548		0.31316	0.0548251		0.317886	0.0941035
0.284721	0.171837		0.334539	0.08097		0.313244	0.0536568		0.317921	0.0938505
0.284792	0.171774		0.334599	0.0806552		0.313307	0.0548565		0.317968	0.0900763
0.284851	0.172405		0.33467	0.081799		0.313374	0.0536957		0.318036	0.0867896
0.284902	0.177136		0.334744	0.0835612		0.313429	0.0523646		0.318121	0.0883235
0.285004	0.176178		0.334825	0.0812833		0.313495	0.0536158		0.318207	0.082862
0.285061	0.176131		0.334893	0.079295		0.313545	0.0572207		0.318275	0.0778254
0.285124	0.174924		0.33495	0.0827676		0.313622	0.0497754		0.318327	0.0700432
0.285192	0.177081		0.335003	0.0844056		0.31368	0.0484376		0.318385	0.069284
0.285271	0.177781		0.335066	0.0857492		0.313746	0.0501059		0.318473	0.070142
0.285344	0.179936		0.335149	0.0873865		0.313819	0.051964		0.318541	0.0698898
0.285388	0.181993		0.335251	0.086124		0.313885	0.0514534		0.318592	0.0696407
0.285454	0.180497		0.335312	0.0879561		0.313983	0.0561883		0.318671	0.0699976
0.285516	0.183138		0.335377	0.0888441		0.314034	0.0567821		0.31872	0.0690068
0.28558	0.184504		0.335453	0.0867534		0.314098	0.0571241		0.318793	0.0690556
0.285627	0.191232		0.33552	0.0874367		0.314149	0.0616894		0.318871	0.0620604
0.285681	0.190315		0.335579	0.0838876		0.314225	0.0572115		0.318947	0.0622204
0.285737	0.192176		0.335662	0.0808355		0.314291	0.0583406		0.319046	0.0627825
0.285796	0.190043		0.335742	0.0817541		0.314366	0.055428		0.31911	0.0584183
0.28586	0.187735		0.335823	0.0786561		0.314452	0.0603132		0.319156	0.0567529
0.285931	0.188392		0.335914	0.0753977		0.314499	0.057152		0.31921	0.0519653
0.286009	0.17874		0.335986	0.0749666		0.314566	0.0560457		0.319285	0.0534882
0.286047	0.175691		0.336046	0.0743363		0.314651	0.0573251		0.319341	0.0557688
0.286102	0.170687		0.336105	0.0744722		0.314716	0.0556751		0.31942	0.0518994
0.28619	0.167255		0.336181	0.0744893		0.314776	0.0577807		0.319488	0.053309
0.286245	0.166385		0.336271	0.0710844		0.314834	0.0535043		0.319543	0.0544451
0.2863	0.165478		0.336347	0.0726123		0.314894	0.0557559		0.319617	0.0518345
0.286364	0.16283		0.336411	0.0733134		0.314948	0.0553728		0.319708	0.0500329
0.28643	0.163358		0.336471	0.0730146		0.315001	0.0596666		0.319782	0.0523031
0.286471	0.158543		0.33659	0.0671007		0.315043	0.0629619		0.319839	0.0548085
0.286528	0.156772		0.336679	0.0675646		0.315122	0.0641751		0.319918	0.0559861
0.286592	0.153356		0.336714	0.0643784		0.3152	0.065231		0.32001	0.0535452
0.286641	0.151659		0.336772	0.0566998		0.315261	0.0665001		0.320051	0.0519713
0.286699	0.152253		0.336852	0.0566262		0.315343	0.0605863		0.320104	0.0539979
0.286766	0.149893		0.336931	0.0541794		0.315417	0.0615861		0.320162	0.0527782
0.286812	0.149192		0.336964	0.0509493		0.315478	0.0638218		0.320261	0.052108
0.286888	0.147435		0.33701	0.0449602		0.315554	0.0666747		0.320321	0.050045
0.286956	0.145365		0.337056	0.0459586		0.315618	0.0681873		0.320367	0.0513379
0.286994	0.145421		0.337123	0.0398031		0.31567	0.0671637		0.320424	0.0497767
0.287033	0.14516		0.337158	0.0371609		0.315733	0.0693856		0.320487	0.049704
0.287105	0.141376		0.337219	0.0343888		0.315812	0.0634299		0.320563	0.0533902
0.287186	0.13846		0.337302	0.0326007		0.315877	0.0677837		0.320664	0.0470806
0.287247	0.137168		0.337372	0.030279		0.315972	0.072609		0.320746	0.0468273
0.287308	0.13458		0.337454	0.0262271		0.316034	0.07209		0.320799	0.0463689
0.287355	0.133583		0.33752	0.0255119		0.316086	0.0701322		0.320854	0.0501217
0.287414	0.136137		0.337606	0.0231379		0.316142	0.071348		0.320907	0.0510349
0.287481	0.135207		0.337677	0.0228494		0.316206	0.0756076		0.321007	0.0509384
0.287554	0.137303		0.337744	0.0206216		0.31625	0.0739499		0.32108	0.0519767
0.287597	0.13593		0.337799	0.016501		0.316326	0.0730746		0.321148	0.0513952
0.287631	0.135044		0.337869	0.0171785		0.316382	0.075434		0.321227	0.0477532
0.28769	0.132996		0.337928	0.0126063		0.316465	0.078982		0.321321	0.0467823
0.287754	0.12943		0.338002	0.01046		0.316574	0.0819988		0.321415	0.0467126
0.287809	0.130874		0.338073	0.00771116		0.316633	0.0862881		0.32149	0.0450988
0.287875	0.128121		0.338122	0.00603286		0.316717	0.0840145		0.321538	0.0454173
0.287935	0.123072		0.338202	0.00919862		0.316795	0.0797828		0.321617	0.0416843
0.287974	0.119096		0.338268	0.0109896		0.316853	0.0794028		0.321687	0.0409293
0.288015	0.121028		0.338334	0.00683835		0.316913	0.0760994		0.321751	0.0423646
0.288076	0.119684		0.338394	0.00168921		0.316996	0.0763188		0.321807	0.040468
0.288145	0.120102		0.338478	-0.000276948		0.317081	0.0800304		0.321865	0.0388125
0.288219	0.115658		0.338543	-0.00494966		0.317191	0.0840365		0.321923	0.0377965
0.28829	0.114991		0.338585	-0.00918129		0.317254	0.0813642		0.321973	0.0412149
0.288344	0.110675		0.338647	-0.00794646		0.31729	0.085994		0.322039	0.0448503
0.288393	0.107447		0.338779	-0.0144841		0.317338	0.0857648		0.322077	0.0436423
0.288455	0.108439		0.338873	-0.0110823		0.317398	0.0855961		0.322148	0.0475302
0.288511	0.116659		0.338948	-0.00937877		0.317511	0.0903551		0.322229	0.0522283
0.28859	0.112465		0.339024	-0.014547		0.317551	0.0909346		0.322294	0.0484911
0.288666	0.11344		0.339109	-0.013953		0.317611	0.0917544		0.322352	0.0500078
0.288714	0.10946		0.33919	-0.0159174		0.317676	0.0922092		0.322406	0.0497775
0.288767	0.104738		0.339272	-0.0163972		0.317741	0.0888988		0.322478	0.0547283
0.28881	0.104514		0.339365	-0.0174838		0.317812	0.0878287		0.322561	0.057573
0.288871	0.105721		0.339431	-0.0156585		0.317879	0.0846078		0.322651	0.0634636
0.288938	0.109594		0.33952	-0.0147912		0.317943	0.0807227		0.322695	0.0633511
0.288974	0.109269		0.339559	-0.0197607		0.318003	0.0781631		0.322744	0.0625491
0.289036	0.103643		0.33962	-0.0214107		0.31807	0.0799478		0.322874	0.0635938
0.289097	0.102679		0.339695	-0.0259409		0.318125	0.0856216		0.322943	0.0665688
0.28916	0.0979084		0.339789	-0.0256997		0.318187	0.084931		0.32301	0.0649096
0.289208	0.096626		0.339858	-0.0226436		0.318246	0.0812773		0.323073	0.0677364
0.289267	0.0969843		0.339912	-0.0204673		0.318307	0.0776284		0.323126	0.0700085
0.289328	0.0994994		0.339971	-0.0243512		0.318362	0.0778469		0.323185	0.0675436
0.289384	0.100029		0.340044	-0.0251186		0.31842	0.0803187		0.323249	0.067043
0.289464	0.0980337		0.340121	-0.0263293		0.318462	0.0800102		0.323302	0.0668154
0.289509	0.098631		0.340189	-0.0261144		0.318509	0.0803557		0.32336	0.060011
0.289556	0.0989042		0.34026	-0.0228877		0.318556	0.0794877		0.323406	0.0627924
0.289606	0.0983124		0.340334	-0.0241052		0.318643	0.0817807		0.323487	0.0638426
0.289663	0.0963268		0.34041	-0.0244438		0.318713	0.0824708		0.32359	0.0609586
0.289736	0.0938063		0.340457	-0.0212555		0.318761	0.0787375		0.323629	0.0632039
0.289816	0.0947504		0.340505	-0.0171175		0.318805	0.0774334		0.323687	0.0656712
0.289881	0.1004		0.34058	-0.0163248		0.3189	0.0848637		0.323757	0.0595113
0.28995	0.10711		0.340635	-0.0142538		0.318963	0.0882932		0.323817	0.06282
0.29002	0.108712		0.340692	-0.0139154		0.319028	0.0847745		0.323865	0.0603402
0.290059	0.106164		0.340759	-0.0143188		0.319079	0.085964		0.323911	0.0563298
0.29012	0.107149		0.340842	-0.0139639		0.319149	0.0873397		0.323953	0.0494248
0.290173	0.11004		0.340927	-0.0162855		0.319196	0.0855423		0.324022	0.053117
0.290246	0.112146		0.340995	-0.01741		0.319259	0.0907956		0.32409	0.0552636
0.290326	0.110757		0.341075	-0.0153162		0.319341	0.0909038		0.32417	0.056502
0.290389	0.111399		0.341153	-0.020745		0.319397	0.0961702		0.32425	0.0546588
0.290459	0.114023		0.34121	-0.0174442		0.319459	0.0946976		0.324292	0.0518786
0.290509	0.11485		0.3413	-0.0174552		0.319549	0.0974294		0.324321	0.0469899
0.290548	0.115266		0.341374	-0.0183242		0.319621	0.0921606		0.324383	0.042893
0.290612	0.116146		0.341437	-0.0181597		0.319682	0.0915088		0.324477	0.0411188
0.29069	0.115979		0.341513	-0.0174861		0.319748	0.0936296		0.324548	0.0403084
0.290756	0.116835		0.341574	-0.0134399		0.319809	0.0949148		0.324619	0.0380808
0.290845	0.115529		0.341649	-0.00888564		0.319896	0.0902908		0.32467	0.0407121
0.290879	0.119863		0.341732	-0.00256398		0.319954	0.0864467		0.324755	0.0416598
0.290929	0.120543		0.341796	-0.00336083		0.320002	0.0844794		0.324821	0.0451653
0.290984	0.11655		0.34185	-0.00241643		0.32007	0.0846873		0.324881	0.041951
0.291034	0.119734		0.341943	0.000920807		0.320129	0.0863699		0.324946	0.0426078
0.291084	0.125557		0.341998	-0.000641346		0.320211	0.0806726		0.32501	0.0414321
0.291143	0.127552		0.342045	-0.00287431		0.320294	0.0824256		0.325055	0.0438546
0.291213	0.126004		0.342104	-0.00490089		0.320359	0.0794287		0.325126	0.0474417
0.291271	0.125484		0.342168	-0.00233094		0.320403	0.0767769		0.325202	0.0501352
0.29132	0.126642		0.342219	0.00314416		0.320489	0.0763391		0.325265	0.0483461
0.291385	0.12321		0.34228	0.00260188		0.32057	0.0730893		0.325329	0.043394
0.291438	0.122521		0.342376	0.00249378		0.320608	0.0641073		0.325389	0.0403595
0.291485	0.124799		0.34246	0.00365434		0.320649	0.0609419		0.325465	0.0395874
0.291552	0.122464		0.34252	0.00540485		0.320711	0.0594679		0.325517	0.0381653
0.291624	0.120425		0.342574	0.00552926		0.320781	0.0560893		0.325591	0.040156
0.29168	0.121488		0.342627	0.00536406		0.320841	0.0575447		0.325674	0.0390253
0.291739	0.117827		0.342694	0.00200682		0.320895	0.0550983		0.325766	0.0383441
0.291782	0.119384		0.342759	0.00548002		0.320976	0.054502		0.325834	0.0379522
0.291819	0.121691		0.342818	0.00476492		0.32105	0.0498502		0.325878	0.0409572
0.291879	0.120092		0.342904	0.00326663		0.321103	0.0488924		0.325919	0.0409301
0.291952	0.12318		0.342996	0.000980209		0.321165	0.0448957		0.325989	0.0408298
0.292	0.127051		0.343062	-0.000702605		0.321229	0.0401358		0.326066	0.0401393
0.292063	0.129873		0.343146	-0.00378063		0.321282	0.0420691		0.32616	0.0428344
0.29213	0.130246		0.343226	-0.00595032		0.321336	0.0421804		0.326222	0.0405169
0.292205	0.130893		0.34332	-0.00178741		0.321411	0.0379568		0.32627	0.0411122
0.292261	0.137373		0.343385	-0.00871675		0.32148	0.0386327		0.326331	0.0388867
0.29235	0.137532		0.343455	-0.010716		0.321562	0.0395452		0.326409	0.039336
0.292416	0.135631		0.343514	-0.0102653		0.321629	0.0352774		0.326483	0.0360279
0.292463	0.134985		0.343564	-0.010956		0.321693	0.0378445		0.326544	0.0350059
0.292525	0.13611		0.343629	-0.0116463		0.321746	0.0366512		0.326609	0.0380475
0.292577	0.137704		0.343684	-0.0139082		0.321809	0.0334203		0.326664	0.0379099
0.292633	0.135113		0.343766	-0.00704826		0.321874	0.0309275		0.326716	0.0381222
0.292704	0.133961		0.343833	-0.00611843		0.32194	0.0370358		0.326777	0.0336512
0.29275	0.132422		0.343864	-0.00786074		0.321983	0.0357932		0.326818	0.0332566
0.292803	0.135436		0.343925	-0.00749499		0.322049	0.0385644		0.326878	0.029572
0.292863	0.137203		0.343996	-0.00449376		0.322128	0.0383021		0.326943	0.0274061
0.292908	0.134631		0.344071	-0.0114165		0.322187	0.037785		0.32701	0.0239563
0.292963	0.130178		0.344124	-0.00670658		0.322242	0.0351344		0.327088	0.0237269
0.293013	0.127122		0.344163	-0.00390809		0.32231	0.0325059		0.327141	0.0223751
0.293075	0.126654		0.344229	-0.0026177		0.322362	0.0357046		0.327205	0.0188804
0.293124	0.128979		0.344351	-0.006268		0.322416	0.0349861		0.327272	0.0200405
0.293178	0.125783		0.344424	-0.00886879		0.322477	0.035101		0.327339	0.0138473
0.293229	0.123445		0.344486	-0.0107989		0.322534	0.0344785		0.327413	0.0161709
0.293274	0.121163		0.344549	-0.0126398		0.32261	0.0358703		0.327465	0.0143529
0.293316	0.117341		0.344613	-0.0118683		0.322689	0.0388471		0.32752	0.0140906
0.293366	0.11729		0.344682	-0.0127202		0.322775	0.0404921		0.327599	0.0161372
0.293405	0.113174		0.344761	-0.0127349		0.322834	0.0418504		0.327677	0.012972
0.29348	0.115121		0.344828	-0.0152055		0.322891	0.0440612		0.327747	0.0118732
0.293543	0.112603		0.344885	-0.0175228		0.322949	0.0425045		0.327839	0.0116426
0.29359	0.112395		0.344966	-0.0173042		0.323027	0.0451521		0.327902	0.00965557
0.293669	0.115253		0.345063	-0.0179655		0.323072	0.0422135		0.327991	0.00593326
0.293737	0.116362		0.345132	-0.0155806		0.323132	0.040445		0.328053	0.00582067
0.29381	0.119329		0.345175	-0.0181795		0.323213	0.040382		0.328118	0.011044
0.293875	0.120856		0.345216	-0.0194418		0.323318	0.0418774		0.328188	0.0128779
0.293929	0.12292		0.345275	-0.0213787		0.323369	0.0441647		0.328283	0.00772721
0.293988	0.124507		0.345324	-0.0219208		0.323423	0.0483958		0.32834	0.0036045
0.294057	0.123661		0.345384	-0.0265483		0.323493	0.0518796		0.328389	0.00063634
0.294095	0.119223		0.345429	-0.0275103		0.323557	0.0518427		0.328488	0.00110605
0.294149	0.117538		0.345476	-0.0279872		0.32363	0.0488807		0.328563	0.00113453
0.29421	0.119219		0.345542	-0.0279902		0.323707	0.047719		0.32859	0.000235273
0.294256	0.119797		0.345606	-0.0234282		0.323773	0.0430082		0.328634	0.0021578
0.294311	0.123584		0.345682	-0.0207634		0.323825	0.0446534		0.328685	0.00327908
0.294385	0.12401		0.345773	-0.0216817		0.323915	0.0453803		0.328748	0.00433686
0.294457	0.118355		0.34589	-0.0231636		0.323986	0.0417049		0.32882	0.00124442
0.294504	0.122388		0.345959	-0.0194686		0.324035	0.0381182		0.328893	0.00212999
0.294561	0.119986		0.346046	-0.0211947		0.324106	0.0399209		0.328957	0.00525273
0.294616	0.121921		0.346132	-0.0217319		0.32418	0.0383053		0.32899	0.00804816
0.294669	0.124003		0.346198	-0.0235809		0.32422	0.038292		0.329046	0.00794438
0.294761	0.12884		0.346255	-0.0237573		0.324275	0.0419556		0.329149	0.00958815
0.294838	0.128897		0.346338	-0.0236049		0.324327	0.0432918		0.329232	0.0124309
0.294893	0.126438		0.346414	-0.0253919		0.324401	0.0404675		0.329285	0.0101399
0.294938	0.126121		0.346479	-0.0252175		0.324459	0.0435486		0.329329	0.00899692
0.294977	0.128944		0.346537	-0.0249949		0.324531	0.0385108		0.32939	0.00538936
0.295031	0.124699		0.346599	-0.0201685		0.324579	0.0306226		0.329475	0.00408321
0.295075	0.12653		0.346675	-0.0190948		0.32465	0.0302858		0.329546	0.00533263
0.295134	0.126378		0.346724	-0.0175099		0.324687	0.0340528		0.329596	0.00577678
0.295198	0.126107		0.346805	-0.0199664		0.324727	0.037057		0.329667	0.00266662
0.295253	0.124398		0.346863	-0.0218597		0.324778	0.0410904		0.329728	0.00233623
0.295319	0.126802		0.346922	-0.0175551		0.324853	0.04135		0.329788	-0.000393
0.295376	0.127683		0.346981	-0.0215887		0.324896	0.0431468		0.329847	-0.00760307
0.295411	0.130856		0.347025	-0.0171226		0.324935	0.0492851		0.329895	-0.0103356
0.295453	0.13027		0.347102	-0.0221939		0.324999	0.0481582		0.329956	-0.00867032
0.295501	0.133393		0.347194	-0.0201921		0.325082	0.0480399		0.330023	-0.00680326
0.295586	0.134627		0.347251	-0.0200103		0.325143	0.050811		0.330091	-0.00463102
0.29562	0.134881		0.347298	-0.0212681		0.325211	0.054588		0.330138	-0.00091904
0.295668	0.135481		0.347379	-0.0230364		0.325251	0.0535659		0.330185	-0.00172187
0.295733	0.1318		0.347437	-0.0218546		0.325307	0.0531541		0.330229	0.000257571
0.295797	0.124		0.347506	-0.0210918		0.325382	0.0534765		0.330296	-0.00269039
0.295852	0.121834		0.347572	-0.018901		0.32544	0.056073		0.330346	-0.000457509
0.295912	0.124909		0.347621	-0.0190335		0.325481	0.0585521		0.330428	0.0036387
0.295954	0.128091		0.347697	-0.0191569		0.325547	0.0570336		0.330502	0.010259
0.296011	0.121437		0.347755	-0.0178533		0.325597	0.0579062		0.330564	0.00469883
0.296073	0.124735		0.347809	-0.0155504		0.325651	0.0534259		0.330631	0.00593624
0.296115	0.123596		0.347871	-0.0169661		0.325702	0.0559538		0.330704	0.00854798
0.296169	0.123563		0.347956	-0.0152839		0.325779	0.050726		0.330759	0.0118171
0.296239	0.12072		0.348039	-0.0162004		0.325841	0.0517144		0.330823	0.0130233
0.296284	0.124146		0.348115	-0.0142725		0.325875	0.0459625		0.330872	0.0151523
0.296351	0.131099		0.348212	-0.0135372		0.325947	0.0482305		0.330917	0.0173163
0.296426	0.131604		0.348283	-0.00998388		0.326031	0.0467396		0.330962	0.0179824
0.296478	0.135272		0.348339	-0.00724887		0.326127	0.0488646		0.331037	0.0225767
0.296539	0.132745		0.348403	-0.0100603		0.326178	0.0479366		0.331099	0.027195
0.296589	0.13635		0.348466	-0.011086		0.32624	0.0455688		0.331155	0.0282182
0.296646	0.134945		0.348523	-0.00904971		0.326311	0.0389888		0.331242	0.028209
0.29669	0.135812		0.348606	-0.00657302		0.326381	0.0424759		0.331314	0.0288672
0.296743	0.138352		0.348655	-0.00795438		0.326453	0.0409225		0.331362	0.0310778
0.296786	0.137044		0.348702	-0.00419356		0.326501	0.0350332		0.331429	0.0314919
0.296863	0.133831		0.348754	0.0014124		0.326563	0.0336812		0.331478	0.0319459
0.296913	0.132019		0.34883	0.00426132		0.326626	0.0273422		0.331515	0.0330493
0.296974	0.132649		0.348911	0.00508585		0.326698	0.0310688		0.331582	0.0359594
0.297051	0.131296		0.349005	0.0057326		0.326788	0.0302643		0.331649	0.0305101
0.297118	0.133527		0.349059	0.00232291		0.326856	0.0299413		0.331718	0.03143
0.297167	0.134238		0.349132	0.00390706		0.326932	0.0317443		0.331792	0.0325448
0.297209	0.136243		0.349198	0.00406229		0.327018	0.0334236		0.331865	0.0315906
0.297265	0.132041		0.349253	0.000107395		0.327089	0.0355128		0.331996	0.0298913
0.297324	0.132932		0.349331	-0.0025674		0.327137	0.0350171		0.332058	0.0351027
0.297376	0.132466		0.349379	-0.00692285		0.327185	0.0317801		0.332094	0.0372727
0.297446	0.131232		0.349451	-0.00304872		0.327228	0.0307516		0.332143	0.0385401
0.297503	0.132855		0.349501	-0.000374252		0.327284	0.0314757		0.33222	0.0377855
0.29755	0.128		0.349571	-0.00385374		0.327336	0.0282222		0.332304	0.0415346
0.297617	0.129417		0.349613	-0.00316233		0.327405	0.0265633		0.332363	0.0431269
0.297688	0.129966		0.349673	0.000932311		0.327459	0.0267586		0.33242	0.0472102
0.29775	0.129156		0.349751	-0.00105723		0.327535	0.0274157		0.332474	0.047625
0.297776	0.125769		0.349788	0.00347115		0.327594	0.0313523		0.332512	0.0462987
0.29782	0.124788		0.349856	0.00277234		0.327628	0.0325891		0.332582	0.0433315
0.29787	0.122541		0.349952	0.00521603		0.327697	0.0359827		0.332658	0.0457673
0.297942	0.123397		0.35004	0.00683698		0.327749	0.0387502		0.332723	0.0470059
0.298012	0.116996		0.350117	0.00955265		0.327839	0.0349173		0.332766	0.0465251
0.298069	0.112157		0.350185	0.0135835		0.327909	0.0332238		0.332815	0.0490912
0.298106	0.110182		0.350251	0.0115832		0.327981	0.0320754		0.332894	0.0461978
0.298162	0.106776		0.350328	0.0114575		0.328038	0.030704		0.332957	0.0514837
0.298218	0.108161		0.350383	0.0112948		0.328087	0.0314846		0.333012	0.0463632
0.298302	0.107904		0.350451	0.0158844		0.328126	0.0369643		0.33307	0.0441375
0.298362	0.110216		0.350519	0.0144186		0.328189	0.0365814		0.333156	0.0352081
0.298411	0.109922		0.350594	0.00770052		0.328258	0.0337781		0.333207	0.0357664
0.298437	0.108473		0.350658	0.00633865		0.328312	0.0360768		0.333244	0.0328052
0.298477	0.103285		0.350718	0.00878964		0.328363	0.0313475		0.333285	0.0333867
0.298535	0.100548		0.35077	0.00721299		0.328419	0.032439		0.333363	0.0338919
0.298599	0.0987009		0.350818	0.0152935		0.328518	0.0296234		0.333425	0.036669
0.298645	0.1029		0.350874	0.0112475		0.328558	0.029972		0.333505	0.0346629
0.298708	0.0986908		0.350929	0.00975261		0.328617	0.0278062		0.333556	0.0346026
0.29878	0.0991784		0.350996	0.00992254		0.328689	0.02961		0.333591	0.0319389
0.298833	0.0987908		0.351056	0.00977669		0.328754	0.0314015		0.333638	0.0328252
0.29889	0.0969521		0.3511	0.0161704		0.328841	0.0314401		0.33371	0.0325167
0.298928	0.0951523		0.351141	0.0138869		0.32889	0.0300522		0.333809	0.0344807
0.298965	0.095183		0.351189	0.0150618		0.328967	0.0293852		0.333877	0.0287954
0.299026	0.096033		0.351291	0.0105374		0.329025	0.0197884		0.333929	0.0299424
0.299068	0.0939905		0.351355	0.0123366		0.329087	0.0130207		0.334003	0.0249689
0.299124	0.0960768		0.351427	0.0133021		0.329159	0.0161886		0.334093	0.023375
0.299183	0.0961851		0.351504	0.0114834		0.329214	0.0122606		0.334149	0.020456
0.299247	0.0955614		0.351559	0.00526424		0.329251	0.0133252		0.334216	0.0213846
0.299302	0.0975952		0.351633	0.00691133		0.329314	0.00804799		0.334287	0.0245136
0.299344	0.0950982		0.351691	0.00730961		0.329397	0.0091696		0.334367	0.0232058
0.299414	0.0951795		0.351743	0.00541289		0.329442	0.00912041		0.334436	0.0199129
0.299468	0.0927719		0.351799	0.00371184		0.329491	0.00714832		0.334513	0.0143734
0.299516	0.0905262		0.351878	0.00334869		0.329548	0.0069941		0.334554	0.0165348
0.299576	0.0869087		0.351958	0.00104674		0.329615	0.00401643		0.334589	0.0123405
0.29965	0.085695		0.352039	0.00487512		0.329682	-0.00169094		0.334638	0.0146377
0.299728	0.0818577		0.352114	0.00923252		0.329714	-0.00278544		0.334709	0.0166366
0.299793	0.0859851		0.352178	0.0126596		0.329771	-0.00873083		0.334759	0.0156437
0.299869	0.0913946		0.352251	0.0152997		0.329874	-0.0148863		0.334823	0.0197775
0.299905	0.0890598		0.352337	0.0180693		0.32994	-0.00958599		0.334876	0.0228934
0.299953	0.0884503		0.352412	0.014053		0.330001	-0.00636453		0.334921	0.0207629
0.300022	0.0925252		0.352451	0.0166567		0.330057	-0.00649156		0.334995	0.0216472
0.300072	0.0906343		0.352513	0.0151962		0.33011	-0.00724874		0.335044	0.0206745
0.30011	0.08995		0.352579	0.017992		0.330147	-0.00901234		0.335113	0.025713
0.300162	0.0883833		0.35265	0.0203133		0.330217	-0.00537978		0.335183	0.0218
0.300197	0.092554		0.352723	0.0206596		0.330299	-0.00458657		0.335246	0.0212153
0.300248	0.0925163		0.352803	0.0223602		0.330353	-0.0066621		0.33531	0.0188986
0.300301	0.0932394		0.352876	0.0220198		0.330411	-0.00597271		0.335385	0.0183352
0.300408	0.095382		0.352928	0.0208249		0.330472	-0.00943749		0.335436	0.0176306
0.300496	0.0956917		0.352989	0.0208484		0.33054	-0.00823897		0.335494	0.0166021
0.300555	0.0923745		0.353039	0.0238863		0.330602	-0.0069455		0.335555	0.0172098
0.300599	0.0930745		0.353108	0.0233253		0.330648	-0.00797266		0.335616	0.0193679
0.300653	0.090202		0.353183	0.0227116		0.330696	-0.00597589		0.335686	0.021831
0.300713	0.0904615		0.353238	0.0216492		0.33076	-0.00179391		0.335733	0.0210234
0.300763	0.0901727		0.35331	0.0241621		0.330809	-0.00139969		0.335791	0.0204923
0.300807	0.0886852		0.353386	0.0229083		0.330865	0.00131636		0.335853	0.0212141
0.300862	0.0885148		0.353446	0.0196732		0.330898	0.000897834		0.335919	0.0197002
0.300901	0.0895105		0.353498	0.0227025		0.330947	0.000596574		0.335983	0.0209003
0.300957	0.0863762		0.353576	0.0213914		0.330986	0.00135147		0.336046	0.0203476
0.300999	0.0864017		0.353652	0.0222113		0.331022	0.000319264		0.336086	0.0269757
0.301046	0.0847695		0.353709	0.0210976		0.331096	-0.00354937		0.336144	0.0309742
0.301091	0.0853866		0.353769	0.0219182		0.331189	0.001913		0.336217	0.0264573
0.301157	0.0863958		0.353839	0.0186602		0.331261	0.00334158		0.336271	0.0240481
0.301214	0.0874071		0.353875	0.0211492		0.331302	-0.00145728		0.336313	0.024666
0.301262	0.0881399		0.353914	0.0212091		0.331396	0.000848222		0.336361	0.0242941
0.301355	0.0893676		0.353979	0.023688		0.331465	0.00509438		0.3364	0.0277887
0.301388	0.092571		0.354054	0.0245252		0.331497	0.00379142		0.336483	0.0275139
0.301433	0.098635		0.354126	0.0221866		0.331542	0.00535282		0.336591	0.0292974
0.30149	0.102474		0.354173	0.023833		0.331609	0.00418599		0.336641	0.0305524
0.301545	0.0994327		0.354218	0.0239509		0.33168	0.00543776		0.336678	0.0284861
0.301588	0.0931425		0.354274	0.0214059		0.331741	0.0100478		0.336718	0.0256706
0.301625	0.0995124		0.354348	0.0190401		0.331796	0.0100624		0.336795	0.0286731
0.301703	0.0967897		0.354422	0.0222861		0.33187	0.0123138		0.336874	0.0322129
0.301755	0.0971775		0.354488	0.0244264		0.331914	0.0105206		0.336958	0.0336986
0.301788	0.0979297		0.354549	0.0261459		0.33199	0.0137722		0.33701	0.0297531
0.301815	0.0981016		0.354617	0.0268614		0.332051	0.0133624		0.337064	0.0271695
0.301867	0.0965354		0.354674	0.0312771		0.332112	0.0162331		0.337135	0.0302751
0.301911	0.087721		0.35472	0.0313725		0.332153	0.0177676		0.337202	0.0278237
0.301968	0.0945133		0.354786	0.0297913		0.33221	0.0204113		0.337245	0.0300039
0.302042	0.0896592		0.354853	0.0282969		0.332261	0.0169064		0.337305	0.0330224
0.302094	0.0906585		0.354913	0.0304026		0.332327	0.0177746		0.33736	0.0279191
0.302156	0.0888683		0.354967	0.0302349		0.332404	0.0185553		0.337417	0.0277861
0.302229	0.0860612		0.35502	0.0296833		0.332458	0.0263458		0.337519	0.0289875
0.302311	0.0829412		0.355059	0.0253134		0.332535	0.0252636		0.337555	0.0336753
0.302357	0.0828127		0.35514	0.029113		0.3326	0.0252077		0.33759	0.0326015
0.302427	0.0829015		0.355199	0.025793		0.332675	0.0293349		0.337654	0.0314777
0.302496	0.0788789		0.355276	0.0264672		0.332733	0.0298226		0.337739	0.033258
0.302543	0.0773244		0.355353	0.0232686		0.332809	0.0330536		0.337806	0.0345125
0.302595	0.077728		0.355465	0.0238304		0.332853	0.0340067		0.337858	0.0325211
0.302657	0.0801992		0.355523	0.0240634		0.332902	0.033856		0.337904	0.0344091
0.302706	0.0752478		0.355588	0.0242138		0.332977	0.0324114		0.337961	0.0319665
0.302758	0.0761544		0.355657	0.0206153		0.333036	0.0364645		0.338016	0.0335886
0.302817	0.0761813		0.355739	0.0243828		0.333097	0.0433385		0.338097	0.0349836
0.302872	0.0734902		0.355793	0.0230147		0.333155	0.0407532		0.338173	0.0358667
0.302913	0.0707978		0.355857	0.0219892		0.333225	0.0429422		0.338233	0.0349478
0.302979	0.071045		0.355905	0.0227451		0.333279	0.0445828		0.338297	0.0380214
0.303012	0.072687		0.355952	0.0215313		0.333331	0.0451733		0.338366	0.0394925
0.303041	0.0742293		0.356012	0.021077		0.33338	0.041906		0.338405	0.0420073
0.303072	0.0762861		0.356097	0.0227974		0.33345	0.0441634		0.338467	0.0424335
0.303121	0.0752406		0.356164	0.0233379		0.33351	0.0499312		0.338551	0.0414211
0.303177	0.0722934		0.356228	0.0213448		0.333562	0.0494822		0.338648	0.0402242
0.303245	0.0715524		0.356283	0.0224539		0.333611	0.0520834		0.338721	0.0398453
0.30329	0.0673399		0.35636	0.0199617		0.333679	0.0472613		0.338792	0.0381618
0.303355	0.0669931		0.356413	0.0258523		0.333741	0.0466381		0.338883	0.0411673
0.303416	0.0640113		0.356467	0.0255013		0.3338	0.0452407		0.338928	0.0427595
0.303464	0.0619666		0.356537	0.0206823		0.333895	0.0450975		0.338972	0.0391963
0.303548	0.0598442		0.356607	0.0231222		0.33396	0.0459335		0.339045	0.0390986
0.303609	0.0607915		0.356684	0.0160163		0.334022	0.0467714		0.339102	0.0354104
0.303665	0.0620372		0.356743	0.0187165		0.334092	0.0478213		0.339149	0.0345078
0.303706	0.0632344		0.35679	0.0203311		0.334152	0.0471393		0.33922	0.0303654
0.30376	0.0588241		0.356836	0.0213481		0.334227	0.0449956		0.339284	0.020526
0.303812	0.054561		0.356901	0.0240139		0.33426	0.037624		0.33933	0.0174852
0.303853	0.0495669		0.356976	0.0205132		0.334305	0.0343787		0.339369	0.0219815
0.30391	0.0462134		0.357019	0.0205512		0.334347	0.0335808		0.339404	0.0203501
0.30396	0.0481828		0.357085	0.0237319		0.33439	0.0356412		0.339455	0.0232701
0.303993	0.0500767		0.357154	0.0204567		0.334453	0.0301403		0.339528	0.0225781
0.304049	0.0450587		0.357213	0.0176345		0.334506	0.0278211		0.339615	0.0231783
0.304137	0.0457334		0.357269	0.0135084		0.334561	0.023626		0.33967	0.0210608
0.304195	0.0437324		0.357355	0.0159065		0.334619	0.0230392		0.339705	0.020713
0.304268	0.0479845		0.357462	0.0115561		0.334689	0.0218574		0.339746	0.0201381
0.304306	0.0463229		0.357503	0.00916223		0.334751	0.0208481		0.339792	0.0198539
0.30436	0.0439252		0.357549	0.00665476		0.334815	0.0153753		0.339861	0.0162906
0.304408	0.0476207		0.357626	-0.00111728		0.33485	0.0127818		0.339905	0.0183481
0.304474	0.0494154		0.357684	-7.9634e-05		0.334896	0.00987835		0.339975	0.0164294
0.304519	0.0494261		0.357738	-0.00289533		0.334962	0.0112692		0.340025	0.0140871
0.30456	0.0474597		0.357802	-0.00169868		0.335019	0.0150029		0.340067	0.00843358
0.304608	0.0447489		0.357862	-0.00306055		0.335072	0.019262		0.340109	0.00700255
0.304662	0.0490362		0.357924	-0.00657353		0.335128	0.0165359		0.34016	0.00213991
0.304702	0.0517827		0.357989	-0.0045282		0.335184	0.017991		0.340219	-0.000814914
0.304747	0.0566031		0.35807	0.00479171		0.335256	0.0147518		0.340262	-0.00478692
0.304816	0.056241		0.358158	0.00584935		0.335338	0.0156812		0.340306	-0.00933525
0.304859	0.0570266		0.358218	0.00448971		0.335394	0.012967		0.340363	-0.00662427
0.304912	0.0559035		0.358281	0.0039604		0.335449	0.0148251		0.340443	-0.00739096
0.304974	0.0549032		0.358329	0.009183		0.335486	0.0167035		0.340492	-0.00529456
0.305037	0.0535507		0.358414	0.00762067		0.335541	0.0103229		0.340539	-0.011577
0.305103	0.0573625		0.358501	0.0100796		0.335638	0.0130349		0.340614	-0.00579108
0.30516	0.055814		0.358552	0.00685819		0.335684	0.0114553		0.340696	-0.00577593
0.305201	0.061479		0.358621	0.00653311		0.335721	0.00870657		0.340763	-0.00655433
0.305254	0.0576956		0.358663	0.00441931		0.335783	0.0108864		0.340835	-0.00509714
0.305297	0.0578099		0.358719	0.00398455		0.335873	0.0170882		0.340903	-0.00460729
0.305347	0.0591035		0.358765	0.00334411		0.335938	0.0107796		0.340966	-0.00725239
0.305406	0.0600238		0.358819	0.00457896		0.336008	0.00929782		0.341014	-0.00935905
0.305444	0.0520536		0.358898	0.0057283		0.336064	0.00559032		0.341092	-0.0101613
0.305488	0.0511388		0.358952	0.00712673		0.33612	0.00808327		0.34116	-0.0111085
0.305592	0.0525005		0.359007	0.00527543		0.336161	0.00855646		0.341196	-0.0102947
0.305666	0.0541386		0.359072	0.0026483		0.336225	0.00268793		0.341239	-0.00582848
0.305727	0.0499656		0.359112	0.00182762		0.336286	-0.00021993		0.341292	-0.00662541
0.305771	0.0508424		0.359178	-0.000158953		0.336351	0.000271152		0.34139	-0.00426731
0.305799	0.0517877		0.359234	2.4927e-05		0.336386	0.00132364		0.341461	-0.00568131
0.30585	0.0487516		0.359292	0.00365677		0.336439	-6.2428e-05		0.341502	-0.00489311
0.305919	0.045796		0.359347	0.00154745		0.336508	-0.00205853		0.341571	-0.00962905
0.305958	0.0469764		0.359414	-0.00306728		0.336551	-0.00110202		0.341609	-0.0113692
0.306004	0.0480249		0.359481	-0.00252693		0.336604	-0.00477218		0.341683	-0.0191503
0.306074	0.0469492		0.359545	-0.00387537		0.336659	-0.00811234		0.341752	-0.0220514
0.306128	0.0451695		0.359605	-0.00409794		0.33672	-0.00609247		0.341795	-0.0224118
0.306178	0.0430922		0.359685	-0.00385059		0.336789	-0.00553102		0.341859	-0.0222088
0.306243	0.0457545		0.359738	-0.00315797		0.336839	-0.00688131		0.341914	-0.0244482
0.306301	0.0479358		0.359782	0.00375035		0.336887	-0.00987054		0.341988	-0.0262783
0.306336	0.0437374		0.359833	0.00380065		0.336955	-0.0114674		0.342039	-0.0303305
0.306388	0.0433517		0.359904	-0.000454182		0.337003	-0.0150953		0.342084	-0.0292381
0.306452	0.0389513		0.359957	-0.000465868		0.337039	-0.0176998		0.342119	-0.0341079
0.306498	0.03607		0.360021	-0.00267039		0.337113	-0.0188627		0.342172	-0.0344716
0.306543	0.0390133		0.360069	-0.000753251		0.337205	-0.0198799		0.342264	-0.031171
0.306588	0.039557		0.360119	0.000219411		0.337269	-0.02072		0.342307	-0.0324845
0.306637	0.0441524		0.360187	-0.000448977		0.337326	-0.0173168		0.342358	-0.0342886
0.306679	0.0450497		0.360256	0.00319879		0.337417	-0.0211672		0.34241	-0.0346724
0.306706	0.0463929		0.360336	0.00291597		0.337477	-0.0210866		0.342481	-0.0370193
0.306748	0.0437426		0.360412	0.00416435		0.337529	-0.0152477		0.342571	-0.0380458
0.306808	0.0399269		0.360495	0.00796225		0.337598	-0.0163924		0.342638	-0.0353929
0.306871	0.0349705		0.360524	0.00533335		0.337667	-0.013376		0.3427	-0.0399475
0.306922	0.0369683		0.360583	0.00670926		0.337721	-0.017959		0.342736	-0.0409856
0.306982	0.0440351		0.360656	0.0110253		0.337771	-0.020125		0.342821	-0.0352914
0.307034	0.0441886		0.360734	0.0120905		0.337825	-0.0186859		0.342935	-0.0329363
0.307076	0.0423252		0.360796	0.00933942		0.337894	-0.020193		0.34299	-0.0331838
0.307137	0.0431055		0.360861	0.00869306		0.337925	-0.0194039		0.343042	-0.0379254
0.307183	0.0439373		0.360926	0.0061901		0.337978	-0.0192878		0.343083	-0.0350414
0.307245	0.0457096		0.360983	0.00631562		0.338021	-0.0203274		0.34315	-0.0295402
0.307284	0.0413681		0.361027	0.000524673		0.338078	-0.023395		0.343203	-0.026973
0.307323	0.043888		0.361087	0.00418651		0.338146	-0.0265412		0.343259	-0.0239795
0.307385	0.0341641		0.36116	0.005752		0.338199	-0.0268834		0.343339	-0.0241454
0.307447	0.0376872		0.361209	0.00607192		0.338268	-0.0342219		0.343404	-0.0240909
0.307494	0.039855		0.361256	0.00906642		0.338301	-0.0364174		0.343448	-0.0249053
0.307544	0.0384097		0.361296	0.0126281		0.338351	-0.0357307		0.34349	-0.0261234
0.307595	0.0400113		0.361347	0.00925207		0.338412	-0.041824		0.343559	-0.0299944
0.307632	0.0410776		0.3614	0.0108973		0.3385	-0.0433896		0.343597	-0.0324417
0.307688	0.0385132		0.36148	0.00790025		0.338559	-0.0436705		0.343637	-0.0317479
0.307743	0.0381525		0.361545	0.00995049		0.338604	-0.0439383		0.343697	-0.032737
0.307815	0.0421043		0.361624	0.0087942		0.338661	-0.041009		0.343771	-0.0307019
0.307868	0.0440201		0.36171	0.00940615		0.338714	-0.0365667		0.343814	-0.0342369
0.30792	0.0431328		0.361784	0.00943795		0.338772	-0.0373667		0.343875	-0.0333021
0.307981	0.0384813		0.361839	0.0105905		0.338849	-0.0329973		0.343933	-0.0312155
0.30804	0.0337235		0.361887	0.00912306		0.33892	-0.0309745		0.344003	-0.0260848
0.30809	0.030152		0.361944	0.0105782		0.338969	-0.033761		0.344078	-0.0244974
0.308154	0.032453		0.362005	0.00852021		0.339004	-0.0369224		0.344124	-0.0206652
0.308193	0.0354009		0.362078	0.0109298		0.339052	-0.0380838		0.344197	-0.0172966
0.308228	0.0374133		0.362151	0.0101506		0.339082	-0.0414105		0.344258	-0.0194746
0.308257	0.0345546		0.362199	0.0130271		0.339156	-0.044496		0.344312	-0.0198015
0.308299	0.0369355		0.362278	0.0134072		0.339219	-0.0430813		0.344377	-0.015836
0.308357	0.0370751		0.362334	0.0179883		0.339274	-0.0445045		0.344433	-0.0147011
0.308416	0.035754		0.362427	0.0188932		0.339327	-0.0408636		0.344492	-0.0160207
0.30849	0.0360417		0.362485	0.0206697		0.339393	-0.0440676		0.34454	-0.0122997
0.308537	0.0348817		0.362545	0.0183598		0.339443	-0.0433498		0.34458	-0.0128721
0.308596	0.0318399		0.362593	0.0193942		0.339525	-0.0451021		0.344633	-0.0121152
0.308669	0.0365168		0.362647	0.0176584		0.339576	-0.0417008		0.344688	-0.0113189
0.308716	0.032496		0.362706	0.0141241		0.339647	-0.0428075		0.344754	-0.0103823
0.308768	0.0328889		0.362745	0.0147992		0.339727	-0.0416639		0.344813	-0.0154136
0.308819	0.0311557		0.36281	0.0158964		0.339778	-0.0394572		0.344875	-0.0144627
0.30885	0.0325053		0.3629	0.0140035		0.339832	-0.0389536		0.344949	-0.0155569
0.308887	0.0315608		0.362953	0.0184291		0.339876	-0.0396339		0.344996	-0.0203033
0.308921	0.0299401		0.363018	0.0148841		0.339922	-0.0429765		0.345049	-0.0173024
0.308978	0.0275527		0.36308	0.0139452		0.339972	-0.0462924		0.345087	-0.0168488
0.309039	0.0258987		0.363131	0.0152509		0.340036	-0.0495192		0.345136	-0.0102418
0.30909	0.0267264		0.363214	0.00852071		0.340069	-0.0460855		0.345196	-0.0091401
0.309151	0.0293538		0.36327	0.00832025		0.340119	-0.0470784		0.345258	-0.0129121
0.309214	0.0308349		0.363303	0.010046		0.340156	-0.0518764		0.34532	-0.0110545
0.309278	0.0307788		0.363352	0.00941879		0.340205	-0.0555965		0.345366	-0.0115428
0.30935	0.0308176		0.363458	0.00892838		0.340248	-0.0521176		0.345411	-0.0139993
0.309395	0.0338722		0.363526	0.0124285		0.34031	-0.0548351		0.34546	-0.0133703
0.30946	0.0389		0.363578	0.0128455		0.34037	-0.0508795		0.345552	-0.0111073
0.309525	0.0374924		0.363651	0.0127544		0.340446	-0.0480654		0.345614	-0.0145359
0.309571	0.0390746		0.363727	0.0145133		0.340518	-0.0454991		0.345645	-0.0183031
0.309629	0.0421659		0.363775	0.0139526		0.340548	-0.0434782		0.345687	-0.015492
0.309677	0.0452684		0.363817	0.0158612		0.340607	-0.0396453		0.345736	-0.0146703
0.309716	0.0472387		0.363852	0.0166837		0.340667	-0.0339104		0.345799	-0.0132317
0.309775	0.0437199		0.363909	0.0170461		0.34073	-0.0275105		0.345867	-0.0163294
0.309817	0.0474511		0.363967	0.0163963		0.340781	-0.0304057		0.34593	-0.0125511
0.309891	0.0515598		0.364016	0.0186144		0.340841	-0.0286781		0.345972	-0.0103564
[truncated: 5,261 more rows]

## Sheet: Figure6(f)-1
wave_number	fsc_nomask	fsc_sphericalmask	fsc_loosemask	fsc_tightmask	fsc_noisesub_true	fsc_noisesub
0.5	1	1	1	1	nan	1
1.5	0.999988	0.99999	0.999991	1	-0.2	1
2.5	0.999785	0.999966	0.999979	0.999997	0	0.999997
3.5	0.999834	0.999926	0.999949	0.999979	0.058824	0.999979
4.5	0.999796	0.999922	0.999949	0.999991	0.070588	0.999991
5.5	0.999688	0.999873	0.999932	0.999967	0.039451	0.999967
6.5	0.999655	0.999878	0.999898	0.999956	0.028646	0.999956
7.5	0.999502	0.999801	0.999877	0.999909	0.050373	0.999909
8.5	0.99902	0.999493	0.999726	0.999813	0.026952	0.999813
9.5	0.998491	0.999237	0.99955	0.999769	0.010717	0.999769
10.5	0.998273	0.999086	0.999476	0.999714	0.009087	0.999714
11.5	0.996481	0.99845	0.999082	0.999697	0.01069	0.999697
12.5	0.990547	0.995703	0.997479	0.9995	0.00851	0.9995
13.5	0.979894	0.992309	0.995438	0.999248	-0.003182	0.999248
14.5	0.986481	0.99347	0.995799	0.999101	-0.008624	0.999101
15.5	0.990794	0.994859	0.996409	0.998776	0.006821	0.998776
16.5	0.991776	0.995021	0.996271	0.998436	-0.003441	0.998436
17.5	0.989977	0.994414	0.995628	0.99837	-0.000915	0.99837
18.5	0.985545	0.992088	0.994019	0.99804	0.001488	0.99804
19.5	0.982711	0.989518	0.992103	0.997631	-0.000151	0.997631
20.5	0.983438	0.990284	0.992163	0.997657	-0.00028	0.997657
21.5	0.982058	0.98853	0.990999	0.997627	0.000226	0.997627
22.5	0.9802	0.986672	0.989653	0.997375	0.001225	0.997375
23.5	0.975798	0.985118	0.987847	0.996996	0.00109	0.996996
24.5	0.972727	0.982601	0.986259	0.996905	0.002382	0.996905
25.5	0.969257	0.979055	0.982705	0.996289	0.003362	0.996289
26.5	0.962754	0.975829	0.980167	0.995341	0.004065	0.995341
27.5	0.952421	0.970597	0.975866	0.994558	0.006247	0.994558
28.5	0.938578	0.95997	0.967552	0.992938	0.004336	0.992938
29.5	0.927777	0.95307	0.961916	0.991196	0.001825	0.991196
30.5	0.903487	0.93891	0.951252	0.989059	0.00212	0.989059
31.5	0.879489	0.925684	0.941155	0.986898	0.002984	0.986898
32.5	0.854336	0.907938	0.926648	0.982782	0.004161	0.982782
33.5	0.812421	0.885701	0.906428	0.977768	0.005898	0.977768
34.5	0.795408	0.874238	0.899739	0.975564	-0.003061	0.975564
35.5	0.777372	0.863717	0.892623	0.972834	-0.010843	0.972834
36.5	0.729754	0.835824	0.875388	0.967212	-0.01531	0.967212
37.5	0.709755	0.826871	0.865947	0.960464	-0.008941	0.960464
38.5	0.716096	0.827061	0.864779	0.958251	-0.008498	0.958251
39.5	0.709004	0.818349	0.852564	0.957655	-0.001938	0.957655
40.5	0.70163	0.807624	0.845663	0.95585	-0.000105	0.95585
41.5	0.693508	0.799848	0.840518	0.953633	-0.000747	0.953633
42.5	0.696283	0.799985	0.837039	0.954559	-0.000525	0.954559
43.5	0.702808	0.807786	0.841969	0.957478	-0.000728	0.957478
44.5	0.728041	0.819158	0.848729	0.959341	-0.001711	0.959341
45.5	0.729523	0.816107	0.845988	0.958029	-0.002366	0.958029
46.5	0.714609	0.806655	0.836935	0.955965	0.002048	0.955965
47.5	0.701618	0.795076	0.824513	0.955896	0.002061	0.955896
48.5	0.699897	0.792067	0.820315	0.956636	0.002123	0.956636
49.5	0.690838	0.789737	0.821163	0.955372	0.006398	0.955372
50.5	0.696924	0.792189	0.823769	0.954548	0.002772	0.954548
51.5	0.681848	0.785744	0.818784	0.950567	-0.004881	0.950567
52.5	0.66137	0.765326	0.803305	0.94522	-0.002794	0.94522
53.5	0.612507	0.743307	0.787591	0.938804	0.005835	0.938804
54.5	0.579992	0.721878	0.768113	0.927755	0.007898	0.927755
55.5	0.515802	0.680352	0.739908	0.917325	0.002459	0.917325
56.5	0.47315	0.655211	0.719026	0.910221	0.078876	0.910221
57.5	0.419946	0.614426	0.686632	0.901506	0.28118	0.901506
58.5	0.350286	0.56905	0.656085	0.890554	0.578298	0.890554
59.5	0.312378	0.530651	0.617207	0.878251	0.757543	0.878251
60.5	0.263707	0.471671	0.579871	0.857204	0.777254	0.777254
61.5	0.205785	0.419472	0.546003	0.828487	0.752728	0.752728
62.5	0.171151	0.36252	0.472758	0.804588	0.740388	0.740388
63.5	0.124046	0.293606	0.417409	0.774394	0.718225	0.718225
64.5	0.090078	0.255689	0.372613	0.746342	0.686677	0.686677
65.5	0.090723	0.216544	0.327897	0.712794	0.651348	0.651348
66.5	0.056768	0.188345	0.294637	0.681307	0.621339	0.621339
67.5	0.044992	0.141657	0.240329	0.629946	0.56838	0.56838
68.5	0.041078	0.115523	0.193388	0.558775	0.484658	0.484658
69.5	0.042445	0.094934	0.14116	0.484069	0.419728	0.419728
70.5	0.025	0.071829	0.129848	0.438222	0.383587	0.383587
71.5	0.029012	0.066866	0.122371	0.402757	0.350001	0.350001
72.5	0.028633	0.041624	0.079275	0.36317	0.313358	0.313358
73.5	-0.002265	0.038252	0.063305	0.314542	0.267379	0.267379
74.5	-0.000649	0.020345	0.047905	0.28926	0.241677	0.241677
75.5	0.012219	0.032116	0.042712	0.264424	0.220314	0.220314
76.5	0.014398	0.018549	0.043642	0.234979	0.192523	0.192523
77.5	-0.000241	0.004265	0.018918	0.184215	0.14668	0.14668
78.5	0.007368	0.008856	-0.004858	0.12809	0.097743	0.097743
79.5	-0.006862	0.005948	0.01859	0.121621	0.082416	0.082416
80.5	-0.004832	0.008071	0.00817	0.112589	0.077711	0.077711
81.5	0.002586	-0.010675	-0.023095	0.110154	0.077839	0.077839
82.5	-0.004748	-0.014972	-0.004355	0.081818	0.04643	0.04643
83.5	0.003143	-0.002058	0.000596	0.063557	0.035592	0.035592
84.5	-0.001185	-0.011666	-0.00621	0.065259	0.044297	0.044297
85.5	-0.001721	0.006606	0.008346	0.051712	0.043747	0.043747
86.5	0.009463	0.009936	0.004259	0.031881	0.02345	0.02345
87.5	-0.003944	0.000491	0.004466	0.031141	0.012518	0.012518
88.5	-0.000236	-0.000896	0.001473	0.044037	0.017915	0.017915
89.5	0.00939	0.018444	0.032735	0.07155	0.044595	0.044595
90.5	-0.003936	-0.007211	8.1e-05	0.055558	0.03443	0.03443
91.5	0.00661	-0.005441	0.005936	0.031084	0.006648	0.006648
92.5	-0.007254	0.010582	0.010517	0.023985	-0.001493	-0.001493
93.5	-0.003974	-0.000917	-0.005234	0.019607	-0.001153	-0.001153
94.5	0.00647	0.016374	0.01097	0.016463	0.005474	0.005474

## Sheet: Figure6(f)-2
wave_number	fsc_nomask	fsc_sphericalmask	fsc_loosemask	fsc_tightmask	fsc_noisesub_true	fsc_noisesub
0.5	1	1	1	1	nan	1
1.5	0.999961	0.999989	0.999998	1	0.125	1
2.5	0.999908	0.999967	0.99999	0.999998	-0.09375	0.999998
3.5	0.999908	0.999958	0.999971	0.999987	0.009302	0.999987
4.5	0.999868	0.99993	0.999968	0.999986	0.031873	0.999986
5.5	0.999677	0.99985	0.999923	0.999953	0.005063	0.999953
6.5	0.999656	0.99983	0.999914	0.99996	0.053901	0.99996
7.5	0.99943	0.999742	0.999839	0.999963	0.049005	0.999963
8.5	0.998956	0.999611	0.999742	0.999912	0.049032	0.999912
9.5	0.998756	0.99945	0.999732	0.999831	0.025377	0.999831
10.5	0.998271	0.999203	0.999599	0.999676	0.01255	0.999676
11.5	0.996811	0.998505	0.999182	0.99954	-0.006782	0.99954
12.5	0.989997	0.995558	0.997346	0.9991	0.00152	0.9991
13.5	0.979344	0.990552	0.994309	0.9988	0.009449	0.9988
14.5	0.985259	0.99216	0.994527	0.998887	0.001978	0.998887
15.5	0.991001	0.994056	0.995615	0.998948	0.008818	0.998948
16.5	0.990813	0.994683	0.995931	0.998923	-0.001496	0.998923
17.5	0.988868	0.994503	0.996105	0.998968	-0.00435	0.998968
18.5	0.986979	0.993319	0.99512	0.998801	0.00838	0.998801
19.5	0.986247	0.992559	0.994374	0.99872	0.001395	0.99872
20.5	0.98607	0.991786	0.993717	0.998601	-0.006347	0.998601
21.5	0.984277	0.99076	0.99331	0.998256	0.004897	0.998256
22.5	0.983927	0.991196	0.993198	0.997889	0.006869	0.997889
23.5	0.979482	0.989268	0.99175	0.997695	0.007597	0.997695
24.5	0.976827	0.987624	0.990901	0.997768	0.01242	0.997768
25.5	0.97505	0.985683	0.988802	0.997149	0.002065	0.997149
26.5	0.968446	0.981594	0.985867	0.99642	-0.000616	0.99642
27.5	0.958429	0.977727	0.98362	0.996153	-0.006143	0.996153
28.5	0.947527	0.970679	0.977431	0.995194	-0.004548	0.995194
29.5	0.934544	0.961166	0.971483	0.993748	-0.005137	0.993748
30.5	0.916516	0.953278	0.963297	0.991827	-0.000474	0.991827
31.5	0.898221	0.940095	0.955058	0.989873	0.002659	0.989873
32.5	0.87247	0.924914	0.940232	0.985537	0.008074	0.985537
33.5	0.837386	0.902559	0.922808	0.980979	0.01556	0.980979
34.5	0.811255	0.885203	0.907185	0.977743	0.014203	0.977743
35.5	0.781841	0.858902	0.883606	0.973031	0.002691	0.973031
36.5	0.736929	0.832365	0.862871	0.966112	0.002561	0.966112
37.5	0.709137	0.820156	0.85172	0.961429	0.002359	0.961429
38.5	0.717733	0.816666	0.848435	0.962994	-0.004735	0.962994
39.5	0.715464	0.817742	0.846371	0.962855	-0.006047	0.962855
40.5	0.710049	0.803573	0.83802	0.960737	-0.001105	0.960737
41.5	0.71686	0.805772	0.836296	0.959438	0.003608	0.959438
42.5	0.704742	0.798014	0.82573	0.959958	0.00039	0.959958
43.5	0.702257	0.788278	0.822981	0.96145	-0.008912	0.96145
44.5	0.718638	0.798124	0.827222	0.963518	-0.013975	0.963518
45.5	0.720731	0.797627	0.823027	0.961667	-0.010182	0.961667
46.5	0.712734	0.786253	0.811443	0.959559	-0.00593	0.959559
47.5	0.693702	0.770528	0.796545	0.958236	-0.001995	0.958236
48.5	0.690882	0.764266	0.790332	0.957579	0.003611	0.957579
49.5	0.675604	0.75115	0.77712	0.955186	0.007773	0.955186
50.5	0.666718	0.747305	0.772503	0.952817	0.012023	0.952817
51.5	0.651816	0.732882	0.760628	0.94975	0.006381	0.94975
52.5	0.621251	0.710536	0.744235	0.945558	0.008892	0.945558
53.5	0.591813	0.691202	0.726744	0.938424	0.015512	0.938424
54.5	0.550338	0.663377	0.701162	0.926211	0.014421	0.926211
55.5	0.49303	0.63276	0.679595	0.915926	0.018719	0.915926
56.5	0.476658	0.620123	0.66917	0.907995	0.079049	0.907995
57.5	0.431386	0.592716	0.651617	0.899338	0.296577	0.899338
58.5	0.383355	0.553877	0.622351	0.889753	0.59408	0.889753
59.5	0.324742	0.515972	0.589514	0.880294	0.740535	0.740535
60.5	0.291734	0.475567	0.558354	0.861992	0.745491	0.745491
61.5	0.215888	0.413819	0.51261	0.844997	0.745355	0.745355
62.5	0.196161	0.376517	0.479726	0.823848	0.73432	0.73432
63.5	0.140504	0.326247	0.446368	0.800197	0.705673	0.705673
64.5	0.119863	0.285149	0.390321	0.781391	0.686998	0.686998
65.5	0.075874	0.212997	0.337091	0.744612	0.650319	0.650319
66.5	0.070415	0.185515	0.294981	0.696445	0.598913	0.598913
67.5	0.054284	0.135132	0.238776	0.650488	0.557696	0.557696
68.5	0.054511	0.140244	0.216742	0.610003	0.520624	0.520624
69.5	0.027165	0.090049	0.147676	0.562036	0.472626	0.472626
70.5	0.027935	0.057167	0.098289	0.513364	0.425975	0.425975
71.5	0.010812	0.040833	0.089582	0.465858	0.380797	0.380797
72.5	0.013326	0.045237	0.077705	0.42682	0.344475	0.344475
73.5	-0.003699	0.018225	0.04683	0.385671	0.295272	0.295272
74.5	0.020178	0.032231	0.06453	0.370573	0.281614	0.281614
75.5	0.013033	0.03503	0.063655	0.34128	0.263553	0.263553
76.5	-0.001874	0.01831	0.036939	0.296746	0.220678	0.220678
77.5	-0.008247	0.004111	0.011796	0.251967	0.181219	0.181219
78.5	0.001818	0.018012	0.025889	0.232769	0.171793	0.171793
79.5	1.3e-05	-0.002657	0.008413	0.219634	0.167968	0.167968
80.5	0.012394	0.015149	0.007739	0.192555	0.139442	0.139442
81.5	-0.00039	0.015766	0.012275	0.195749	0.146377	0.146377
82.5	0.006616	-0.001744	0.00461	0.176119	0.126422	0.126422
83.5	-0.00589	0.000731	0.005793	0.140705	0.09132	0.09132
84.5	-0.003459	0.002879	0.003532	0.098719	0.05814	0.05814
85.5	-0.005062	-0.003816	0.000661	0.100522	0.056248	0.056248
86.5	0.004266	-0.009217	0.011037	0.090895	0.03731	0.03731
87.5	0.003469	0.011609	0.011708	0.073159	0.012509	0.012509
88.5	-0.004093	-0.007558	-0.008593	0.09145	0.031909	0.031909
89.5	-0.004382	0.006182	-0.004541	0.107572	0.073809	0.073809
90.5	0.005063	0.008409	0.008885	0.08087	0.064936	0.064936
91.5	0.006144	-0.008	-0.013541	0.032061	0.007895	0.007895
92.5	-0.006641	-0.014865	-0.01938	0.053138	0.026766	0.026766
93.5	0.007308	-0.002716	-0.008777	0.086024	0.071167	0.071167
94.5	-0.005405	-0.010655	0.000879	0.078292	0.062185	0.062185

[truncated: 1 more sheets: Figure6(f)-3]
